# Supplementary material for: Virtual Screening of Kelch-like ECH-Associated Protein 1-Nuclear Factor Erythroid 2-Related Factor 2 (Keap1-Nrf2) Inhibitors and In Vitro Validation
Source: Molecules. 2025 Apr 17;30(8):1815. doi: 10.3390/molecules30081815 (PMC12029559; doi:10.3390/molecules30081815)
Supplement: Supplementary file 1 [file molecules-30-01815-s001.zip]

Archive with 3 entries (3 files):
- Supplementary Materials.pdf
- Table S1. Compounds for virtual screening and their binding energies with the Keap1 protein.xlsx
- Table S2. The ADMET profile of RA839 and nine candidate compounds.xlsx
