# Supplementary material for: Virtual Screening of Kelch-like ECH-Associated Protein 1-Nuclear Factor Erythroid 2-Related Factor 2 (Keap1-Nrf2) Inhibitors and In Vitro Validation
Source: Molecules. 2025 Apr 17;30(8):1815. doi: 10.3390/molecules30081815 (PMC12029559; doi:10.3390/molecules30081815)
Supplement: Supplementary file 1 [file molecules-30-01815-s001.zip › Table S1. Compounds for virtual screening and their binding energies with the Keap1 protein.xlsx]

## Sheet: Sheet1
No.	CAS	Binding energy (kcal/mol)	SMILES
1	65-45-2	-6	NC(=O)c1ccccc1O
2	60-12-8	-5.1	OCCc1ccccc1
3	118-10-5	-8.6	C=C[C@H]1C[N@]2CC[C@H]1C[C@@H]2[C@@H](O)c1ccnc2ccccc12
4	104-46-1	-5.6	CC=Cc1ccc(OC)cc1
5	590-46-5	-4.2	C[N+](C)(C)CC(=O)O
6	70-70-2	-5.7	CCC(=O)c1ccc(O)cc1
7	107-35-7	-4.2	NCCS(=O)(=O)O
8	25990-60-7	-5.2	O=C[C@H](O)[C@@H](O)[C@H](O)CO
9	50-04-4	-8.7	CC(=O)OCC(=O)[C@@]1(O)CC[C@H]2[C@@H]3CCC4=CC(=O)CC[C@]4(C)[C@H]3C(=O)C[C@@]21C
10	471-53-4	-8.9	CC1(C)[C@@H](O)CC[C@]2(C)[C@H]3C(=O)C=C4[C@@H]5C[C@@](C)(C(=O)O)CC[C@]5(C)CC[C@@]4(C)[C@]3(C)CC[C@@H]12
11	51-79-6	-3.9	CCOC(N)=O
12	3810-74-0	-7.7	CN[C@@H]1[C@H](O[C@H]2[C@H](O[C@H]3[C@H](O)[C@@H](O)[C@H](NC(=N)N)[C@@H](O)[C@@H]3NC(=N)N)O[C@@H](C)[C@]2(O)C=O)O[C@@H](CO)[C@H](O)[C@H]1O
13	59-30-3	-10.2	Nc1nc(=O)c2nc(CNc3ccc(C(=O)N[C@@H](CCC(=O)O)C(=O)O)cc3)cnc2[nH]1
14	73-32-5	-5	CC[C@H](C)[C@H](N)C(=O)O
15	73-24-5	-5.7	Nc1ncnc2nc[nH]c12
16	103-90-2	-6	CC(=O)Nc1ccc(O)cc1
17	66-22-8	-4.9	O=c1cc[nH]c(=O)[nH]1
18	6493-05-6	-7	CC(=O)CCCCn1c(=O)c2c(ncn2C)n(C)c1=O
19	144598-75-4	-11.5	Cc1nc2n(c(=O)c1CCN1CCC(c3noc4cc(F)ccc34)CC1)CCCC2O
20	1953-04-4	-7.3	COc1ccc2c3c1O[C@H]1C[C@@H](O)C=C[C@@]31CCN(C)C2
21	477-90-7	-7.8	COc1c(O)cc2c(c1O)[C@@H]1O[C@H](CO)[C@@H](O)[C@H](O)[C@H]1OC2=O
22	5578-73-4	-10.3	C[n+]1cc2c3c(ccc2c2ccc4cc5c(cc4c21)OCO5)OCO3
23	57-64-7	-8.3	CNC(=O)Oc1ccc2c(c1)[C@]1(C)CCN(C)[C@@H]1N2C
24	481-49-2	-11	COc1ccc2cc1Oc1ccc(cc1)C[C@H]1c3c(cc4c(c3Oc3cc5c(cc3OC)CCN(C)[C@@H]5C2)OCO4)CCN1C
25	33419-42-0	-9.7	COc1cc([C@@H]2c3cc4c(cc3[C@@H](O[C@@H]3O[C@@H]5CO[C@@H](C)O[C@H]5[C@H](O)[C@H]3O)[C@H]3COC(=O)[C@H]23)OCO4)cc(OC)c1O
26	987-78-0	-8.5	C[N+](C)(C)CCOP(=O)([O-])OP(=O)(O)OC[C@H]1O[C@@H](n2ccc(N)nc2=O)[C@H](O)[C@@H]1O
27	19368-18-4	-8.2	Cc1cccc(C)c1NC(=O)c1ccccc1C(=O)O
28	65899-73-2	-7.5	Clc1ccc(C(Cn2ccnc2)OCc2ccsc2Cl)c(Cl)c1
29	1492-18-8	-10.8	Nc1nc(=O)c2c([nH]1)NCC(CNc1ccc(C(=O)N[C@@H](CCC(=O)[O-])C(=O)[O-])cc1)N2C=O
30	42971-09-5	-8.8	CCOC(=O)C1=C[C@]2(CC)CCCN3CCc4c(n1c1ccccc41)[C@@H]32
31	148408-66-6	-6.3	CC(=O)O[C@@]12CO[C@@H]1C[C@H](O)[C@@]1(C)C(=O)[C@H](O)C3=C(C)[C@@H](OC(=O)[C@H](O)[C@@H](NC(=O)OC(C)(C)C)c4ccccc4)C[C@@](O)([C@@H](OC(=O)c4ccccc4)C12)C3(C)C
32	71486-22-1	-6.8	CCC1=C[C@@H]2C[N@](C1)Cc1c([nH]c3ccccc13)[C@@](C(=O)OC)(c1cc3c(cc1OC)N(C)[C@H]1[C@@](O)(C(=O)OC)[C@H](OC(C)=O)[C@]4(CC)C=CCN5CC[C@]31[C@@H]54)C2
33	50-63-5	-7.4	CCN(CC)CCCC(C)Nc1ccnc2cc(Cl)ccc12
34	1077-28-7	-5.4	O=C(O)CCCCC1CCSS1
35	11013-97-1	-10.5	COc1ccc([C@@H]2CC(=O)c3c(O)cc(O[C@@H]4O[C@H](CO[C@@H]5O[C@@H](C)[C@H](O)[C@@H](O)[C@H]5O)[C@@H](O)[C@H](O)[C@H]4O)cc3O2)cc1OC
36	17692-71-6	-6.8	COc1cc(C(=S)N2CCOCC2)ccc1O
37	56180-94-0	-7.9	C[C@H]1O[C@H](O[C@H]2[C@H](O)[C@@H](O)[C@@H](O[C@H]3[C@H](O)[C@@H](O)C(O)O[C@@H]3CO)O[C@@H]2CO)[C@H](O)[C@@H](O)[C@@H]1N[C@H]1C=C(CO)[C@@H](O)[C@H](O)[C@H]1O
38	23288-49-5	-6.6	CC(C)(Sc1cc(C(C)(C)C)c(O)c(C(C)(C)C)c1)Sc1cc(C(C)(C)C)c(O)c(C(C)(C)C)c1
39	6080-58-6	-5.8	O=C([O-])CC(O)(CC(=O)[O-])C(=O)[O-]
40	6151-40-2	-8	C=C[C@H]1C[N@]2CC[C@H]1C[C@@H]2[C@@H](O)c1ccnc2ccc(OC)cc12
41	134-63-4	-9.1	CN1[C@@H](CC(=O)c2ccccc2)CCC[C@H]1C[C@H](O)c1ccccc1
42	79-61-8	-9.5	CC(=O)OCC(=O)[C@@]1(O)CC[C@H]2[C@@H]3CCC4=CC(=O)C=C[C@]4(C)[C@@]3(Cl)[C@@H](Cl)C[C@@]21C
43	73816-42-9	-8.1	C=C1c2c(Cl)ccc(O)c2C(=O)C2=C(O)[C@]3(O)C(=O)C(C(N)=O)=C(O)[C@@H](N(C)C)C3[C@@H](O)[C@H]12
44	71-63-6	-11	C[C@H]1O[C@@H](O[C@H]2[C@@H](O)C[C@H](O[C@H]3[C@@H](O)C[C@H](O[C@H]4CC[C@@]5(C)[C@H](CC[C@@H]6[C@@H]5CC[C@]5(C)[C@@H](C7=CC(=O)OC7)CC[C@]65O)C4)O[C@@H]3C)O[C@@H]2C)C[C@H](O)[C@@H]1O
45	434-03-7	-8.3	C#C[C@]1(O)CC[C@H]2[C@@H]3CCC4=CC(=O)CC[C@]4(C)[C@H]3CC[C@@]21C
46	112-38-9	-5.1	C=CCCCCCCCCC(=O)O
47	90-01-7	-5.3	OCc1ccccc1O
48	64-86-8	-6.9	COc1cc2c(c(OC)c1OC)-c1ccc(OC)c(=O)cc1[C@@H](NC(C)=O)CC2
49	6899-04-3	-5.3	NC(=O)CCC(N)C(=O)O
50	56-85-9	-5.3	NC(=O)CC[C@H](N)C(=O)O
51	111-48-8	-4	OCCSCCO
52	147-24-0	-6.8	CN(C)CCOC(c1ccccc1)c1ccccc1
53	50-70-4	-6.2	OC[C@@H](O)[C@@H](O)[C@H](O)[C@@H](O)CO
54	22832-87-7	-8.3	Clc1ccc(COC(Cn2ccnc2)c2ccc(Cl)cc2Cl)c(Cl)c1
55	7280-37-7	-9.1	C[C@]12CC[C@@H]3c4ccc(OS(=O)(=O)O)cc4CC[C@H]3[C@@H]1CCC2=O
56	541-46-8	-4.3	CC(C)CC(N)=O
57	51-55-8	-8.4	CN1[C@@H]2CC[C@H]1C[C@@H](OC(=O)C(CO)c1ccccc1)C2
58	5908-99-6	-8.4	CN1[C@@H]2CC[C@H]1C[C@@H](OC(=O)C(CO)c1ccccc1)C2
59	55-48-1	-8.3	CN1[C@@H]2CC[C@H]1C[C@@H](OC(=O)C(CO)c1ccccc1)C2
60	63968-64-9	-8.8	C[C@@H]1CC[C@H]2[C@@H](C)C(=O)O[C@@H]3O[C@@]4(C)CC[C@@H]1[C@]32OO4
61	119-36-8	-5.6	COC(=O)c1ccccc1O
62	81-23-2	-9.2	C[C@H](CCC(=O)O)C1CC[C@H]2[C@@H]3C(=O)C[C@@H]4CC(=O)CC[C@]4(C)[C@H]3CC(=O)[C@]12C
63	69-65-8	-5.9	OC[C@@H](O)[C@@H](O)[C@H](O)[C@H](O)CO
64	50-01-1	-3.3	N=C(N)N
65	527-07-1	-6.1	O=C([O-])[C@H](O)[C@@H](O)[C@H](O)[C@H](O)CO
66	87-89-8	-6.7	O[C@H]1[C@H](O)[C@@H](O)[C@H](O)[C@@H](O)[C@H]1O
67	3416-24-8	-6.7	N[C@H]1C(O)O[C@H](CO)[C@@H](O)[C@@H]1O
68	88495-63-0	-8.9	C[C@H]1[C@H](OC(=O)CCC(=O)O)O[C@@H]2O[C@@]3(C)CC[C@H]4[C@H](C)CC[C@@H]1[C@@]24OO3
69	32449-92-6	-6.6	O=C1O[C@H]2[C@H](OC(O)[C@@H]2O)[C@@H]1O
70	58-63-9	-8.4	O=c1[nH]cnc2c1ncn2[C@@H]1O[C@H](CO)[C@@H](O)[C@H]1O
71	73-22-3	-7.5	N[C@@H](Cc1c[nH]c2ccccc12)C(=O)O
72	138-52-3	-8.4	OCc1ccccc1O[C@@H]1O[C@H](CO)[C@@H](O)[C@H](O)[C@H]1O
73	27220-47-9	-8.3	Clc1ccc(COC(Cn2ccnc2)c2ccc(Cl)cc2Cl)cc1
74	58-27-5	-7	CC1=CC(=O)c2ccccc2C1=O
75	61-76-7	-6.4	CNC[C@H](O)c1cccc(O)c1
76	633-65-8	-9.2	COc1ccc2cc3[n+](cc2c1OC)CCc1cc2c(cc1-3)OCO2
77	476-66-4	-9.1	O=c1oc2c(O)c(O)cc3c(=O)oc4c(O)c(O)cc1c4c23
78	770-05-8	-5.9	NCC(O)c1ccc(O)cc1
79	497-76-7	-8.2	OC[C@H]1O[C@@H](Oc2ccc(O)cc2)[C@H](O)[C@@H](O)[C@@H]1O
80	1264-62-6	-6.7	CCOC(=O)CCC(=O)O[C@H]1[C@H](O[C@@H]2[C@@H](C)[C@H](O[C@H]3C[C@@](C)(OC)[C@@H](O)[C@H](C)O3)[C@@H](C)C(=O)O[C@H](CC)[C@@](C)(O)[C@H](O)[C@@H](C)C(=O)[C@H](C)C[C@@]2(C)O)O[C@H](C)C[C@@H]1N(C)C
81	57-83-0	-8.3	CC(=O)[C@H]1CC[C@H]2[C@@H]3CCC4=CC(=O)CC[C@]4(C)[C@H]3CC[C@]12C
82	485-35-8	-7.3	O=c1cccc2n1C[C@@H]1CNC[C@H]2C1
83	69975-86-6	-7.2	Cn1c(=O)c2c(ncn2CC2OCCO2)n(C)c1=O
84	136572-09-3	-12.2	CCc1c2c(nc3ccc(OC(=O)N4CCC(N5CCCCC5)CC4)cc13)-c1cc3c(c(=O)n1C2)COC(=O)[C@]3(O)CC
85	100286-90-6	-12.2	CCc1c2c(nc3ccc(OC(=O)N4CCC(N5CCCCC5)CC4)cc13)-c1cc3c(c(=O)n1C2)COC(=O)[C@]3(O)CC
86	624-49-7	-4.7	COC(=O)/C=C/C(=O)OC
87	60-18-4	-6.8	N[C@@H](Cc1ccc(O)cc1)C(=O)O
88	60-27-5	-4.7	CN1CC(=O)N=C1N
89	150-76-5	-5.1	COc1ccc(O)cc1
90	98-79-3	-5.3	O=C1CC[C@@H](C(=O)O)N1
91	56-12-2	-4.1	NCCCC(=O)O
92	145-41-5	-8.9	C[C@H](CCC(=O)[O-])[C@H]1CC[C@H]2[C@@H]3C(=O)C[C@@H]4CC(=O)CC[C@]4(C)[C@H]3CC(=O)[C@]12C
93	3963-95-9	-7.5	C=C1c2cccc(O)c2C(=O)C2=C(O)[C@]3(O)C(=O)C(C(N)=O)=C(O)[C@@H](N(C)C)C3[C@@H](O)[C@H]12
94	79165-06-3	-7.9	CC1(C)[C@@H](O[C@H]2O[C@H](C(=O)O)[C@@H](O)[C@H](O)[C@H]2O[C@@H]2O[C@H](C(=O)O)[C@@H](O)[C@H](O)[C@H]2O)CC[C@]2(C)[C@H]3C(=O)C=C4[C@@H]5C[C@@](C)(C(=O)O)CC[C@]5(C)CC[C@@]4(C)[C@]3(C)CC[C@@H]12
95	608-66-2	-5.9	OC[C@@H](O)[C@H](O)[C@H](O)[C@@H](O)CO
96	487-26-3	-8.3	O=C1CC(c2ccccc2)Oc2ccccc21
97	696-04-8	-5.2	CC1CNC(=O)NC1=O
98	1078-61-1	-6.8	O=C(O)CCc1ccc(O)c(O)c1
99	1131-94-8	-6.5	COc1ccc(CC(=O)O)cc1O
100	552-62-5	-6.6	Cn1cnc2[nH]c(=O)[nH]c(=O)c21
101	16682-12-5	-5	NCCC[C@@H](N)C(=O)O
102	1135-23-5	-6.5	COc1cc(CCC(=O)O)ccc1O
103	99-50-3	-6.5	O=C(O)c1ccc(O)c(O)c1
104	93-40-3	-6.3	COc1ccc(CC(=O)O)cc1OC
105	99-10-5	-6.7	O=C(O)c1cc(O)cc(O)c1
106	1916-07-0	-6	COC(=O)c1cc(OC)c(OC)c(OC)c1
107	529-44-2	-9.1	O=c1c(O)c(-c2cc(O)c(O)c(O)c2)oc2cc(O)cc(O)c12
108	499-40-1	-9.3	OCC1OC(OCC2OC(O)C(O)C(O)C2O)C(O)C(O)C1O
109	149-32-6	-4.5	OC[C@@H](O)[C@@H](O)CO
110	69-79-4	-8.4	O=C[C@H](O)[C@@H](O)[C@H](O[C@H]1O[C@H](CO)[C@@H](O)[C@H](O)[C@H]1O)[C@H](O)CO
111	6363-53-7	-9	OC[C@H]1O[C@H](O[C@H]2[C@H](O)[C@@H](O)C(O)O[C@@H]2CO)[C@H](O)[C@@H](O)[C@@H]1O
112	585-88-6	-8.1	OC[C@@H](O)[C@@H](O[C@H]1O[C@H](CO)[C@@H](O)[C@H](O)[C@H]1O)[C@H](O)[C@@H](O)CO
113	63-42-3	-8.8	OC[C@H]1O[C@@H](O[C@H]2[C@H](O)[C@@H](O)C(O)O[C@@H]2CO)[C@H](O)[C@@H](O)[C@H]1O
114	87-72-9	-6.2	OC1OC[C@H](O)[C@H](O)[C@H]1O
115	87-99-0	-5.3	OC[C@@H](O)[C@H](O)[C@@H](O)CO
116	6381-77-7	-6.3	O=C1O[C@H]([C@H](O)CO)C([O-])=C1O
117	59-23-4	-6.5	OC[C@H]1OC(O)[C@H](O)[C@@H](O)[C@H]1O
118	530-26-7	-6.4	OC[C@H]1OC(O)[C@@H](O)[C@@H](O)[C@@H]1O
119	10236-47-2	-10.5	C[C@@H]1O[C@@H](O[C@H]2[C@H](Oc3cc(O)c4c(c3)O[C@H](c3ccc(O)cc3)CC4=O)O[C@H](CO)[C@@H](O)[C@@H]2O)[C@H](O)[C@H](O)[C@H]1O
120	4376-20-9	-6.9	CCCCC(CC)COC(=O)c1ccccc1C(=O)O
121	131-70-4	-6.4	CCCCOC(=O)c1ccccc1C(=O)O
122	71939-50-9	-8.7	C[C@H]1[C@@H](O)O[C@@H]2O[C@@]3(C)CC[C@H]4[C@H](C)CC[C@@H]1[C@@]24OO3
123	10083-24-6	-8.2	Oc1cc(O)cc(/C=C/c2ccc(O)c(O)c2)c1
124	55-10-7	-6.5	COc1cc(C(O)C(=O)O)ccc1O
125	625-08-1	-4.5	CC(C)(O)CC(=O)O
126	1986-81-8	-5.7	NC(=O)c1ccc[n+]([O-])c1
127	83-67-0	-6.9	Cn1cnc2c1c(=O)[nH]c(=O)n2C
128	69-93-2	-7.1	O=c1[nH]c(=O)c2[nH]c(=O)[nH]c2[nH]1
129	107-95-9	-3.8	NCCC(=O)O
130	90-27-7	-6	CCC(C(=O)O)c1ccccc1
131	118-41-2	-6.3	COc1cc(C(=O)O)cc(OC)c1OC
132	89-57-6	-6.3	Nc1ccc(O)c(C(=O)O)c1
133	61-54-1	-6.4	NCCc1c[nH]c2ccccc12
134	69-72-7	-5.8	O=C(O)c1ccccc1O
135	122-79-2	-5.3	CC(=O)Oc1ccccc1
136	93-03-8	-5.7	COc1ccc(CO)cc1OC
137	69-89-6	-6.3	O=c1[nH]c(=O)c2[nH]cnc2[nH]1
138	1119-34-2	-6.1	N=C(N)NCCC[C@H](N)C(=O)O
139	135-19-3	-6.3	Oc1ccc2ccccc2c1
140	81131-70-6	-7.8	CC[C@H](C)C(=O)O[C@H]1C[C@H](O)C=C2C=C[C@H](C)[C@H](CC[C@@H](O)C[C@@H](O)CC(=O)[O-])[C@H]21
141	13292-46-1	-7.3	CO[C@H]1/C=C\O[C@@]2(C)Oc3c(C)c(O)c4c(O)c(c(/C=N/N5CCN(C)CC5)c(O)c4c3C2=O)NC(=O)/C(C)=C\C=C/[C@H](C)[C@H](O)[C@@H](C)[C@@H](O)[C@@H](C)[C@H](OC(C)=O)[C@@H]1C
142	73573-88-3	-8.6	CC[C@H](C)C(=O)O[C@H]1CCC=C2C=C[C@H](C)[C@H](CC[C@@H]3C[C@@H](O)CC(=O)O3)[C@H]21
143	127-47-9	-8.8	CC(=O)OC/C=C(C)/C=C/C=C(C)/C=C/C1=C(C)CCCC1(C)C
144	79902-63-9	-9.4	CCC(C)(C)C(=O)O[C@H]1C[C@@H](C)C=C2C=C[C@H](C)[C@H](CC[C@@H]3C[C@@H](O)CC(=O)O3)[C@H]21
145	673-06-3	-6.1	N[C@H](Cc1ccccc1)C(=O)O
146	130-95-0	-8.1	C=C[C@H]1C[N@]2CC[C@H]1C[C@H]2[C@H](O)c1ccnc2ccc(OC)cc12
147	128-13-2	-9.7	C[C@H](CCC(=O)O)C1CC[C@H]2C3[C@@H](O)C[C@@H]4C[C@H](O)CC[C@]4(C)[C@H]3CC[C@]12C
148	7681-93-8	-8.8	C[C@@H]1C/C=C/C=C\C=C\C=C\[C@H](O[C@@H]2O[C@H](C)[C@@H](O)[C@H](N)[C@@H]2O)C[C@@H]2O[C@](O)(C[C@@H](O)C[C@H]3O[C@@H]3/C=C/C(=O)O1)C[C@H](O)[C@H]2C(=O)O
149	339-72-0	-4.6	N[C@H]1CONC1=O
150	77-52-1	-7.7	C[C@H]1[C@H](C)CC[C@]2(C(=O)O)CC[C@]3(C)C(=CC[C@@H]4[C@@]5(C)CC[C@H](O)C(C)(C)[C@@H]5CC[C@]43C)[C@H]12
151	485-72-3	-8.4	COc1ccc(-c2coc3cc(O)ccc3c2=O)cc1
152	961-29-5	-8.2	O=C(/C=C/c1ccc(O)cc1)c1ccc(O)cc1O
153	77-67-8	-5.6	CCC1(C)CC(=O)NC1=O
154	120-51-4	-6.8	O=C(OCc1ccccc1)c1ccccc1
155	100-51-6	-4.8	OCc1ccccc1
156	70-26-8	-5.1	NCCC[C@H](N)C(=O)O
157	57-13-6	-3.2	NC(N)=O
158	93-14-1	-5.7	COc1ccccc1OCC(O)CO
159	406-76-8	-5.1	C[N+](C)(C)CC(O)CC(=O)[O-]
160	557-08-4	-4.9	C=CCCCCCCCCC(=O)[O-]
161	65-86-1	-6.3	O=C(O)c1cc(=O)[nH]c(=O)[nH]1
162	103-16-2	-6.9	Oc1ccc(OCc2ccccc2)cc1
163	57-88-5	-9.3	CC(C)CCC[C@@H](C)C1CC[C@H]2[C@@H]3CC=C4C[C@@H](O)CC[C@]4(C)[C@H]3CC[C@]12C
164	4180-23-8	-5.5	C/C=C/c1ccc(OC)cc1
165	2490-97-3	-6.2	CC(=O)N[C@@H](CCC(N)=O)C(=O)O
166	7085-55-4	-9.1	C[C@@H]1O[C@@H](OC[C@H]2O[C@@H](Oc3c(-c4ccc(OCCO)c(OCCO)c4)oc4cc(OCCO)cc(O)c4c3=O)[C@H](O)[C@@H](O)[C@@H]2O)[C@H](O)[C@H](O)[C@H]1O
167	91-64-5	-5.9	O=c1ccc2ccccc2o1
168	21736-83-4	-8.6	CN[C@@H]1[C@H](O)[C@H](NC)[C@H]2O[C@@]3(O)C(=O)C[C@@H](C)O[C@H]3O[C@@H]2[C@H]1O
169	50-55-5	-8.7	COC(=O)[C@H]1[C@H]2C[C@@H]3c4[nH]c5cc(OC)ccc5c4CCN3C[C@H]2C[C@@H](OC(=O)c2cc(OC)c(OC)c(OC)c2)[C@@H]1OC
170	6160-12-9	-7.9	C1CCN2C[C@H]3C[C@H](CN4CCCC[C@@H]34)[C@H]2C1
171	25389-94-0	-7.8	NC[C@H]1O[C@H](O[C@H]2[C@H](O)[C@@H](O[C@H]3O[C@H](CO)[C@@H](O)[C@H](N)[C@H]3O)[C@H](N)C[C@@H]2N)[C@H](O)[C@@H](O)[C@@H]1O
172	153-18-4	-9.7	C[C@@H]1O[C@@H](OC[C@H]2O[C@@H](Oc3c(-c4ccc(O)c(O)c4)oc4cc(O)cc(O)c4c3=O)[C@H](O)[C@@H](O)[C@@H]2O)[C@H](O)[C@H](O)[C@H]1O
173	4618-18-2	-8.5	OC[C@H]1O[C@@H](O[C@@H]2[C@@H](CO)OC(O)(CO)[C@H]2O)[C@H](O)[C@@H](O)[C@H]1O
174	117-10-2	-9.1	O=C1c2cccc(O)c2C(=O)c2c(O)cccc21
175	54-71-7	-6.7	CC[C@@H]1C(=O)OC[C@@H]1Cc1cncn1C
176	66-76-2	-9	O=c1oc2ccccc2c(O)c1Cc1c(O)c2ccccc2oc1=O
177	1070-11-7	-5.5	CC[C@@H](CO)NCCN[C@@H](CC)CO
178	7177-48-2	-9.2	CC1(C)S[C@@H]2[C@H](NC(=O)[C@H](N)c3ccccc3)C(=O)N2[C@H]1C(=O)O
179	69-53-4	-9.5	CC1(C)S[C@@H]2[C@H](NC(=O)[C@H](N)c3ccccc3)C(=O)N2[C@H]1C(=O)O
180	8025-81-8	-7	CO[C@@H]1[C@@H](O[C@@H]2O[C@H](C)[C@@H](O[C@H]3C[C@@](C)(O)[C@@H](O)[C@H](C)O3)[C@H](N(C)C)[C@H]2O)[C@@H](CC=O)C[C@@H](C)[C@@H](O[C@H]2CC[C@H](N(C)C)[C@@H](C)O2)/C=C/C=C/C[C@@H](C)OC(=O)C[C@H]1O
181	154-23-4	-8.8	Oc1cc(O)c2c(c1)O[C@H](c1ccc(O)c(O)c1)[C@@H](O)C2
182	65-85-0	-5.2	O=C(O)c1ccccc1
183	120-47-8	-5.7	CCOC(=O)c1ccc(O)cc1
184	66215-27-8	-6.7	Nc1nc(N)nc(NC2CC2)n1
185	541-15-1	-4.8	C[N+](C)(C)C[C@H](O)CC(=O)[O-]
186	474-25-9	-9.5	C[C@H](CCC(=O)O)[C@H]1CC[C@H]2C3[C@H](O)C[C@@H]4C[C@H](O)CC[C@]4(C)[C@H]3CC[C@]12C
187	59-92-7	-7.1	N[C@@H](Cc1ccc(O)c(O)c1)C(=O)O
188	145-13-1	-9.6	CC(=O)[C@H]1CC[C@H]2[C@@H]3CC=C4C[C@@H](O)CC[C@]4(C)[C@H]3CC[C@]12C
189	58-61-7	-8.6	Nc1ncnc2c1ncn2[C@@H]1O[C@H](CO)[C@@H](O)[C@H]1O
190	18422-05-4	-8.6	Nc1ncnc2c1ncn2[C@@H]1O[C@H](COP(=O)(O)O)[C@@H](O)[C@H]1O
191	853-23-6	-9.2	CC(=O)O[C@H]1CC[C@@]2(C)C(=CC[C@@H]3[C@@H]2CC[C@]2(C)C(=O)CC[C@@H]32)C1
192	53-43-0	-9.7	C[C@]12CC[C@H](O)CC1=CC[C@@H]1[C@@H]2CC[C@]2(C)C(=O)CC[C@@H]12
193	74610-55-2	-7.9	CC[C@H]1OC(=O)C[C@@H](O)[C@H](C)[C@@H](O[C@@H]2O[C@H](C)[C@@H](O[C@H]3C[C@@](C)(O)[C@@H](O)[C@H](C)O3)[C@H](N(C)C)[C@H]2O)[C@@H](CC=O)C[C@@H](C)C(=O)/C=C\C(C)=C\[C@@H]1CO[C@@H]1O[C@H](C)[C@@H](O)[C@@H](OC)[C@H]1OC
194	51-48-9	-7.7	N[C@@H](Cc1cc(I)c(Oc2cc(I)c(O)c(I)c2)c(I)c1)C(=O)O
195	616-91-1	-5	CC(=O)N[C@@H](CS)C(=O)O
196	149-91-7	-6.9	O=C(O)c1cc(O)c(O)c(O)c1
197	520-27-4	-9.3	COc1ccc(-c2cc(=O)c3c(O)cc(O[C@@H]4O[C@H](CO[C@@H]5O[C@@H](C)[C@H](O)[C@@H](O)[C@H]5O)[C@@H](O)[C@H](O)[C@H]4O)cc3o2)cc1O
198	59-67-6	-5.2	O=C(O)c1cccnc1
199	464-49-3	-6.1	CC1(C)[C@@H]2CC[C@@]1(C)C(=O)C2
200	3687-18-1	-4.7	NCCCS(=O)(=O)O
201	661-19-8	-5.3	CCCCCCCCCCCCCCCCCCCCCCO
202	50-99-7	-6.6	OC[C@H]1OC(O)[C@H](O)[C@@H](O)[C@@H]1O
203	479-18-5	-7.4	Cn1c(=O)c2c(ncn2CC(O)CO)n(C)c1=O
204	67-03-8	-7.8	Cc1ncc(C[n+]2csc(CCO)c2C)c(N)n1
205	79-57-2	-8.6	CN(C)[C@@H]1C(O)=C(C(N)=O)C(=O)[C@@]2(O)C(O)=C3C(=O)c4c(O)cccc4[C@@](C)(O)[C@H]3[C@H](O)C12
206	3759-92-0	-8.8	O=C1OC(CN2CCOCC2)CN1/N=C/c1ccc([N+](=O)[O-])o1
207	1098-97-1	-7.8	Cc1ncc(CSSCc2cnc(C)c(O)c2CO)c(CO)c1O
208	72-80-0	-6.9	Cc1ccc2c(Cl)cc(Cl)c(O)c2n1
209	389-08-2	-7	CCn1cc(C(=O)O)c(=O)c2ccc(C)nc21
210	64-75-5	-8.6	CN(C)[C@@H]1C(O)=C(C(N)=O)C(=O)[C@@]2(O)C(O)=C3C(=O)c4c(O)cccc4[C@@](C)(O)[C@H]3C[C@@H]12
211	97-59-6	-6.2	NC(=O)NC1NC(=O)NC1=O
212	123-99-9	-5.5	O=C(O)CCCCCCCC(=O)O
213	50-81-7	-6.2	O=C1O[C@H]([C@@H](O)CO)C(O)=C1O
214	90-80-2	-6.6	O=C1O[C@H](CO)[C@@H](O)[C@H](O)[C@H]1O
215	98-92-0	-5.1	NC(=O)c1cccnc1
216	83-88-5	-8.1	Cc1cc2nc3c(=O)[nH]c(=O)nc-3n(C[C@H](O)[C@H](O)[C@H](O)CO)c2cc1C
217	148-79-8	-7.2	c1ccc2[nH]c(-c3cscn3)nc2c1
218	50-22-6	-9.3	C[C@]12C[C@H](O)C3[C@@H](CCC4=CC(=O)CC[C@@]43C)[C@@H]1CC[C@@H]2C(=O)CO
219	1405-10-3	-7.2	NC[C@@H]1O[C@H](O[C@H]2[C@@H](O)[C@H](O[C@@H]3[C@@H](O)[C@H](N)C[C@H](N)[C@H]3O[C@H]3O[C@H](CN)[C@@H](O)[C@H](O)[C@H]3N)O[C@@H]2CO)[C@H](N)[C@@H](O)[C@@H]1O
220	71751-41-2	-8.1	CC[C@H](C)[C@H]1O[C@]2(C=C[C@@H]1C)C[C@@H]1C[C@@H](C/C=C(\C)[C@@H](O[C@H]3C[C@H](OC)[C@@H](O[C@H]4C[C@H](OC)[C@@H](O)[C@H](C)O4)[C@H](C)O3)[C@@H](C)/C=C/C=C3\CO[C@@H]4[C@H](O)C(C)=C[C@@H](C(=O)O1)[C@]34O)O2
221	69-57-8	-9.4	CC1(C)S[C@@H]2[C@H](NC(=O)Cc3ccccc3)C(=O)N2[C@H]1C(=O)[O-]
222	101-31-5	-8.4	CN1[C@@H]2CC[C@H]1C[C@@H](OC(=O)[C@H](CO)c1ccccc1)C2
223	51-45-6	-4.6	NCCc1cnc[nH]1
224	81-27-6	-8.9	O=C(O)c1cc(O)c2c(c1)C([C@H]1c3cc(C(=O)O)cc(O)c3C(=O)c3c(O[C@@H]4O[C@H](CO)[C@@H](O)[C@H](O)[C@H]4O)cccc31)c1cccc(O[C@@H]3O[C@H](CO)[C@@H](O)[C@H](O)[C@H]3O)c1C2=O
225	33069-62-4	-9.3	CC(=O)O[C@H]1C(=O)[C@@]2(C)C([C@H](OC(=O)c3ccccc3)[C@]3(O)C[C@H](OC(=O)[C@H](O)[C@@H](NC(=O)c4ccccc4)c4ccccc4)C(C)=C1C3(C)C)[C@]1(OC(C)=O)CO[C@@H]1C[C@@H]2O
226	117704-25-3	-8.2	CO[C@H]1C[C@H](O[C@H]2[C@H](C)O[C@@H](O[C@@H]3/C(C)=C/C[C@@H]4C[C@@H](C[C@]5(C=C[C@H](C)[C@@H](C6CCCCC6)O5)O4)OC(=O)[C@@H]4C=C(C)[C@@H](O)[C@H]5OC/C(=C\C=C\[C@@H]3C)[C@]54O)C[C@@H]2OC)O[C@@H](C)[C@@H]1O
227	17659-49-3	-9.2	CN1C2CC(OC(=O)C(CO)c3ccccc3)CC1C(O)C2
228	62013-04-1	-6.8	CC[C@H]1OC(=O)[C@H](C)[C@@H](O[C@H]2C[C@@](C)(OC)[C@@H](O)[C@H](C)O2)[C@H](C)[C@@H](O[C@@H]2O[C@H](C)C[C@H](N(C)C)[C@H]2O)[C@](C)(O)C[C@@H](C)[C@@H]2N[C@@H](COCCOC)O[C@H]([C@H]2C)[C@]1(C)O
229	65-23-6	-6.4	Cc1ncc(CO)c(CO)c1O
230	58-56-0	-6.5	Cc1ncc(CO)c(CO)c1O
231	1476-53-5	-9.2	CO[C@@H]1[C@@H](OC(N)=O)[C@@H](O)[C@H](Oc2ccc3c([O-])c(NC(=O)c4ccc(O)c(CC=C(C)C)c4)c(=O)oc3c2C)OC1(C)C
232	16816-67-4	-7.6	CC(C)(CO)[C@@H](O)C(=O)NCCC(=O)NCCSSCCNC(=O)CCNC(=O)[C@H](O)C(C)(C)CO
233	912-60-7	-8.2	COc1ccc2c(c1OC)C(=O)O[C@@H]2C1c2c(cc3c(c2OC)OCO3)CC[NH+]1C
234	52-67-5	-4.9	CC(C)(S)[C@@H](N)C(=O)O
235	2022-85-7	-5.4	Nc1[nH]c(=O)ncc1F
236	957-68-6	-7.7	CC(=O)OCC1=C(C(=O)O)N2C(=O)[C@@H](N)[C@H]2SC1
237	1401-69-0	-6.2	CC[C@H]1OC(=O)C[C@@H](O)[C@H](C)[C@@H](O[C@@H]2O[C@H](C)[C@@H](O[C@H]3C[C@@](C)(O)[C@@H](O)[C@H](C)O3)[C@H](N(C)C)[C@H]2O)[C@@H](CC=O)C[C@@H](C)C(=O)/C=C\C(C)=C\[C@@H]1CO[C@@H]1O[C@H](C)[C@@H](O)[C@@H](OC)[C@H]1OC
238	1214-39-7	-7.7	c1ccc(CNc2ncnc3nc[nH]c23)cc1
239	53-16-7	-8.8	C[C@]12CC[C@@H]3c4ccc(O)cc4CC[C@H]3[C@@H]1CCC2=O
240	84625-61-6	-10.8	CCC(C)n1ncn(-c2ccc(N3CCN(c4ccc(OC[C@H]5CO[C@](Cn6cncn6)(c6ccc(Cl)cc6Cl)O5)cc4)CC3)cc2)c1=O
241	58-95-7	-7.8	CC(=O)Oc1c(C)c(C)c2c(c1C)CC[C@@](C)(CCC[C@H](C)CCC[C@H](C)CCCC(C)C)O2
242	25316-40-9	-8.3	COc1cccc2c1C(=O)c1c(O)c3c(c(O)c1C2=O)C[C@@](O)(C(=O)CO)C[C@@H]3O[C@H]1C[C@H](N)[C@H](O)[C@H](C)O1
243	31282-04-9	-6.9	CN[C@H]1C[C@@H](N)[C@H](O)[C@@H](O[C@@H]2O[C@H](CO)[C@H](O)[C@@H]3OC4(OC([C@@H](N)CO)[C@H](O)[C@H](O)[C@H]4O)O[C@H]23)[C@@H]1O
244	491-70-3	-9.1	O=c1cc(-c2ccc(O)c(O)c2)oc2cc(O)cc(O)c12
245	78110-38-0	-8.9	C[C@H]1[C@H](NC(=O)/C(=N\OC(C)(C)C(=O)O)c2csc(N)n2)C(=O)N1S(=O)(=O)O
246	114-07-8	-8.3	CC[C@H]1OC(=O)[C@H](C)[C@@H](O[C@H]2C[C@@](C)(OC)[C@@H](O)[C@H](C)O2)[C@H](C)[C@@H](O[C@@H]2O[C@H](C)C[C@H](N(C)C)[C@H]2O)[C@](C)(O)C[C@@H](C)C(=O)[C@H](C)[C@@H](O)[C@]1(C)O
247	22373-78-0	-7.4	CC[C@@]1([C@@H]2OC([C@H]3O[C@@](O)(CO)[C@H](C)C[C@@H]3C)C[C@@H]2C)CCC([C@]2(C)CC[C@]3(C[C@H](O)[C@@H](C)C([C@@H](C)[C@@H](OC)[C@H](C)C(=O)[O-])O3)O2)O1
248	114977-28-5	-7	CC(=O)O[C@@]12CO[C@@H]1C[C@H](O)[C@@]1(C)C(=O)[C@H](O)C3=C(C)[C@@H](OC(=O)[C@H](O)[C@@H](NC(=O)OC(C)(C)C)c4ccccc4)C[C@@](O)([C@@H](OC(=O)c4ccccc4)C12)C3(C)C
249	520-26-3	-10.7	COc1ccc([C@@H]2CC(=O)c3c(O)cc(O[C@@H]4O[C@H](CO[C@@H]5O[C@@H](C)[C@H](O)[C@@H](O)[C@H]5O)[C@@H](O)[C@H](O)[C@H]4O)cc3O2)cc1O
250	67-48-1	-3.8	C[N+](C)(C)CCO
251	521-78-8	-6.8	CC(CN(C)C)CN1c2ccccc2CCc2ccccc21
252	50-28-2	-8.8	C[C@]12CC[C@@H]3c4ccc(O)cc4CC[C@H]3[C@@H]1CC[C@@H]2O
253	302-79-4	-8.3	CC1=C(/C=C/C(C)=C/C=C/C(C)=C/C(=O)O)C(C)(C)CCC1
254	79-81-2	-8.1	CCCCCCCCCCCCCCCC(=O)OC/C=C(C)/C=C/C=C(C)/C=C/C1=C(C)CCCC1(C)C
255	404-86-4	-7.8	COc1cc(CNC(=O)CCCC/C=C/C(C)C)ccc1O
256	1397-89-3	-8.2	C[C@@H]1[C@H](O)[C@@H](C)/C=C/C=C/C=C/C=C/C=C/C=C/C=C/[C@H](O[C@@H]2O[C@H](C)[C@@H](O)[C@H](N)[C@@H]2O)C[C@@H]2O[C@](O)(C[C@@H](O)C[C@@H](O)[C@H](O)CC[C@@H](O)C[C@@H](O)CC(=O)O[C@H]1C)C[C@H](O)[C@H]2C(=O)O
257	1143-38-0	-8.5	O=C1c2c(O)cccc2Cc2cccc(O)c21
258	329-63-5	-6.7	CNCC(O)c1ccc(O)c(O)c1
259	84-80-0	-8.8	CC1=C(C/C=C(\C)CCC[C@H](C)CCC[C@H](C)CCCC(C)C)C(=O)c2ccccc2C1=O
260	443-48-1	-5.6	Cc1ncc([N+](=O)[O-])n1CCO
261	60-23-1	-2.7	NCCS
262	622-78-6	-5	S=C=NCc1ccccc1
263	58-55-9	-6.8	Cn1c(=O)c2[nH]cnc2n(C)c1=O
264	65710-07-8	-9.7	CN[C@@H]1[C@@H](O[C@H]2O[C@H](CO)[C@@H](N)[C@H](O)[C@H]2O)O[C@H]2C[C@@H](N)[C@@H](O[C@H]3[C@H](O)[C@@H](O)[C@H](N)C[C@@H]3N)O[C@@H]2[C@@H]1O
265	70-18-8	-6.7	N[C@@H](CCC(=O)N[C@@H](CS)C(=O)NCC(=O)O)C(=O)O
266	50-14-6	-10.1	C=C1CC[C@H](O)C/C1=C/C=C1\CCC[C@]2(C)[C@@H]([C@H](C)/C=C/[C@H](C)C(C)C)CC[C@@H]12
267	1263-89-4	-7.8	NC[C@@H]1O[C@H](O[C@H]2[C@@H](O)[C@H](O[C@@H]3[C@@H](O)[C@H](N)C[C@H](N)[C@H]3O[C@H]3O[C@H](CO)[C@@H](O)[C@H](O)[C@H]3N)O[C@@H]2CO)[C@H](N)[C@@H](O)[C@@H]1O
268	58-85-5	-6.8	O=C(O)CCCC[C@@H]1SC[C@@H]2NC(=O)N[C@@H]21
269	518-28-5	-9.2	COc1cc([C@@H]2c3cc4c(cc3[C@H](O)[C@H]3COC(=O)[C@H]23)OCO4)cc(OC)c1OC
270	7689-03-4	-9.4	CC[C@@]1(O)C(=O)OCc2c1cc1n(c2=O)Cc2cc3ccccc3nc2-1
271	517-89-5	-9.1	CC(C)=CC[C@@H](O)C1=CC(=O)c2c(O)ccc(O)c2C1=O
272	132-98-9	-7.6	CC1(C)S[C@@H]2[C@H](NC(=O)COc3ccccc3)C(=O)N2[C@H]1C(=O)[O-]
273	70288-86-7	-8	CC[C@H](C)C1O[C@]2(CC[C@@H]1C)C[C@@H]1C[C@@H](C/C=C(\C)[C@@H](O[C@H]3C[C@H](OC)[C@@H](O[C@H]4C[C@H](OC)[C@@H](O)[C@H](C)O4)[C@H](C)O3)[C@@H](C)/C=C/C=C3\CO[C@@H]4[C@H](O)C(C)=C[C@@H](C(=O)O1)[C@]34O)O2
274	67-97-0	-9.4	C=C1CC[C@H](O)C/C1=C\C=C1/CCC[C@]2(C)C([C@H](C)CCCC(C)C)CC[C@@H]12
275	345909-26-4	-10.9	C[C@H](CCC(=O)NCCS(=O)(=O)[O-])[C@H]1CC[C@H]2C3[C@H](O)C[C@@H]4C[C@H](O)CC[C@]4(C)[C@H]3C[C@H](O)[C@]12C
276	80214-83-1	-6.5	CC[C@H]1OC(=O)[C@H](C)[C@@H](O[C@H]2C[C@@](C)(OC)[C@@H](O)[C@H](C)O2)[C@H](C)[C@@H](O[C@@H]2O[C@H](C)C[C@H](N(C)C)[C@H]2O)[C@@](C)(O)C[C@@H](C)/C(=N\OCOCCOC)[C@H](C)[C@@H](O)[C@]1(C)O
277	54965-21-8	-7.3	CCCSc1ccc2nc(NC(=O)OC)[nH]c2c1
278	738-70-5	-7.4	COc1cc(Cc2cnc(N)nc2N)cc(OC)c1OC
279	31431-39-7	-9.1	COC(=O)Nc1nc2cc(C(=O)c3ccccc3)ccc2[nH]1
280	135729-62-3	-8.8	O=C1c2cccc3c2[C@H](CCC3)CN1[C@@H]1CN2CCC1CC2
281	113507-06-5	-9.1	CO/N=C1/C[C@]2(C[C@@H]3C[C@@H](C/C=C(\C)C[C@@H](C)/C=C/C=C4\CO[C@H]5[C@H](O)C(C)=C[C@@H](C(=O)O3)[C@]45O)O2)O[C@H](/C(C)=C/C(C)C)[C@H]1C
282	6990-06-3	-8	CC(=O)O[C@H]1C[C@@]2(C)[C@@H](C[C@@H](O)C3[C@]2(C)CC[C@H]2[C@H](C)[C@H](O)CC[C@]32C)/C1=C(\CCC=C(C)C)C(=O)O
283	536-33-4	-5.4	CCc1cc(C(N)=S)ccn1
284	519-23-3	-8.9	Cc1c2ccncc2c(C)c2c1[nH]c1ccccc12
285	638-94-8	-8.9	CC1(C)O[C@@H]2C[C@H]3[C@@H]4CCC5=CC(=O)C=C[C@]5(C)C4[C@@H](O)C[C@]3(C)[C@]2(C(=O)CO)O1
286	119413-54-6	-10.6	CC[C@@]1(O)C(=O)OCc2c1cc1n(c2=O)Cc2cc3c(CN(C)C)c(O)ccc3nc2-1
287	184475-35-2	-10.3	COc1cc2ncnc(Nc3ccc(F)c(Cl)c3)c2cc1OCCCN1CCOCC1
288	50924-49-7	-8.4	NC(=O)c1ncn([C@@H]2O[C@H](CO)[C@@H](O)[C@H]2O)c1O
289	553-12-8	-8.3	C=CC1=C(C)c2cc3[nH]c(cc4nc(cc5[nH]c(cc1n2)c(C)c5CCC(=O)O)C(CCC(=O)O)=C4C)c(C)c3C=C
290	486-56-6	-6.1	CN1C(=O)CC[C@H]1c1cccnc1
291	56-75-7	-7.5	O=C(N[C@H](CO)[C@H](O)c1ccc([N+](=O)[O-])cc1)C(Cl)Cl
292	75330-75-5	-8.9	CC[C@H](C)C(=O)O[C@H]1C[C@@H](C)C=C2C=C[C@H](C)[C@H](CC[C@@H]3C[C@@H](O)CC(=O)O3)[C@H]21
293	33818-15-4	-8.2	C[N+](C)(C)CCOP(=O)([O-])OP(=O)([O-])OC[C@H]1O[C@@H](n2ccc(N)nc2=O)[C@H](O)[C@@H]1O
294	53797-35-6	-8.3	NC[C@H]1O[C@H](O[C@H]2[C@H](O[C@@H]3O[C@H](CO)[C@@H](O)[C@H]3O)[C@@H](O)[C@H](N)C[C@@H]2N)[C@H](N)[C@@H](O)[C@@H]1O
295	53179-09-2	-9	CN[C@@H]1[C@@H](O)[C@@H](O[C@@H]2[C@@H](O)[C@H](O[C@H]3OC(CN)=CC[C@H]3N)[C@@H](N)C[C@H]2N)OC[C@]1(C)O
296	60-31-1	-4.5	CC(=O)OCC[N+](C)(C)C
297	148-72-1	-6.7	CC[C@@H]1C(=O)OC[C@@H]1Cc1cncn1C
298	7179-49-9	-7.5	CCC[C@@H]1C[C@@H](C(=O)N[C@@H]([C@H]2O[C@H](SC)[C@H](O)[C@@H](O)[C@H]2O)[C@@H](C)O)N(C)C1
299	486-66-8	-8.7	O=c1c(-c2ccc(O)cc2)coc2cc(O)ccc12
300	76-49-3	-6.4	CC(=O)O[C@@H]1C[C@@H]2CC[C@@]1(C)C2(C)C
301	32986-56-4	-8.3	NC[C@H]1O[C@H](O[C@H]2[C@H](O)[C@@H](O[C@H]3O[C@H](CO)[C@@H](O)[C@H](N)[C@H]3O)[C@H](N)C[C@@H]2N)[C@H](N)C[C@@H]1O
302	58970-76-6	-8	CC(C)C[C@H](NC(=O)[C@@H](O)[C@H](N)Cc1ccccc1)C(=O)O
303	71-58-9	-8.8	CC(=O)O[C@]1(C(C)=O)CC[C@H]2[C@@H]3C[C@H](C)C4=CC(=O)CC[C@]4(C)[C@H]3CC[C@@]21C
304	797-63-7	-7.7	C#C[C@]1(O)CC[C@H]2[C@@H]3CCC4=CC(=O)CC[C@@H]4[C@H]3CC[C@@]21CC
305	2068-78-2	-7.1	CC[C@]1(O)C[C@H]2C[N@](CCc3c([nH]c4ccccc34)[C@@](C(=O)OC)(c3cc4c(cc3OC)N(C=O)[C@H]3[C@@](O)(C(=O)OC)[C@H](OC(C)=O)[C@]5(CC)C=CCN6CC[C@]43[C@@H]65)C2)C1
306	147-94-4	-7.8	Nc1ccn([C@@H]2O[C@H](CO)[C@@H](O)[C@@H]2O)c(=O)n1
307	13739-02-1	-8.7	CC(=O)Oc1cccc2c1C(=O)c1c(OC(C)=O)cc(C(=O)O)cc1C2=O
308	119478-55-6	-8.2	CN1C[C@@H]2C[C@H]1CN2c1cc2c(cc1F)c(=O)c(C(=O)O)cn2C1CC1
309	859-18-7	-6.5	CCC[C@@H]1C[C@@H](C(=O)N[C@@H]([C@H]2O[C@H](SC)[C@H](O)[C@@H](O)[C@H]2O)[C@@H](C)O)N(C)C1
310	595-33-5	-8.3	CC(=O)O[C@]1(C(C)=O)CC[C@H]2[C@@H]3C=C(C)C4=CC(=O)CC[C@]4(C)[C@H]3CC[C@@]21C
311	532-11-6	-6.3	COc1ccc(-c2cc(=S)ss2)cc1
312	1617-90-9	-9.2	CC[C@]12CCCN3CCc4c(n(c5ccccc45)[C@@](O)(C(=O)OC)C1)[C@@H]32
313	94-07-5	-6.3	CNCC(O)c1ccc(O)cc1
314	751-94-0	-8.6	CC(=O)O[C@H]1C[C@@]2(C)[C@@H](C[C@@H](O)C3[C@]2(C)CC[C@H]2[C@H](C)[C@H](O)CC[C@]32C)/C1=C(\CCC=C(C)C)C(=O)[O-]
315	97-53-0	-5.7	C=CCc1ccc(O)c(OC)c1
316	90-05-1	-4.9	COc1ccccc1O
317	64-72-2	-9.7	CN(C)[C@@H]1C(O)=C(C(N)=O)C(=O)[C@@]2(O)C(O)=C3C(=O)c4c(O)ccc(Cl)c4[C@@](C)(O)[C@H]3C[C@@H]12
318	70458-96-7	-7.9	CCn1cc(C(=O)O)c(=O)c2cc(F)c(N3CCNCC3)cc21
319	141-90-2	-4.9	O=c1cc[nH]c(=S)[nH]1
320	150-13-0	-5.6	Nc1ccc(C(=O)O)cc1
321	67-20-9	-7.4	O=C1CN(/N=C/c2ccc([N+](=O)[O-])o2)C(=O)N1
322	3380-34-5	-7.8	Oc1cc(Cl)ccc1Oc1ccc(Cl)cc1Cl
323	485-71-2	-8.8	C=C[C@H]1C[N@]2CC[C@H]1C[C@H]2[C@H](O)c1ccnc2ccccc12
324	2444-46-4	-7.2	CCCCCCCCC(=O)NCc1ccc(O)c(OC)c1
325	71963-77-4	-8.5	CO[C@H]1O[C@@H]2O[C@@]3(C)CC[C@H]4[C@H](C)CC[C@@H]([C@H]1C)[C@@]24OO3
326	407-41-0	-5.8	N[C@@H](COP(=O)(O)O)C(=O)O
327	1405-41-0	-7.9	CN[C@@H]1[C@@H](O)[C@@H](O[C@@H]2[C@@H](O)[C@H](O[C@H]3O[C@H]([C@@H](C)NC)CC[C@H]3N)[C@@H](N)C[C@H]2N)OC[C@]1(C)O
328	55079-83-9	-8.4	COc1cc(C)c(/C=C/C(C)=C/C=C/C(C)=C/C(=O)O)c(C)c1C
329	130-40-5	-9.1	Cc1cc2nc3c(=O)[nH]c(=O)nc-3n(C[C@H](O)[C@H](O)[C@H](O)COP(=O)([O-])O)c2cc1C
330	1435-55-8	-8.2	CC[C@H]1C[N@]2CC[C@H]1CC2[C@@H](O)c1ccnc2ccc(OC)cc12
331	24280-93-1	-8.4	COc1c(C)c2c(c(O)c1C/C=C(\C)CCC(=O)O)C(=O)OC2
332	320-67-2	-8.3	Nc1ncn([C@@H]2O[C@H](CO)[C@@H](O)[C@H]2O)c(=O)n1
333	538-09-0	-5.6	OC1C[C@H]2CC[C@@H](C1)N2
334	987-65-5	-9.5	Nc1ncnc2c1ncn2[C@@H]1O[C@H](COP(=O)(O)OP(=O)([O-])OP(=O)([O-])O)[C@@H](O)[C@H]1O
335	674-26-0	-5.1	CC1(O)CCOC(=O)C1
336	1210-83-9	-7.5	CC(=O)NCCc1c[nH]c2ccc(O)cc12
337	68-94-0	-5.7	O=c1nc[nH]c2nc[nH]c12
338	2150-43-8	-6.3	COC(=O)c1ccc(O)c(O)c1
339	4350-09-8	-8.2	N[C@@H](Cc1c[nH]c2ccc(O)cc12)C(=O)O
340	129496-10-2	-8.6	CC[C@H]1O[C@]2(CC[C@@H]1C)C[C@@H]1C[C@@H](C/C=C(\C)C[C@@H](C)/C=C/C=C3\CO[C@@H]4/C(=N\O)C(C)=C[C@@H](C(=O)O1)[C@]34O)O2
341	126-07-8	-7	COC1=CC(=O)C[C@@H](C)[C@]12Oc1c(Cl)c(OC)cc(OC)c1C2=O
342	86386-73-4	-8.2	OC(Cn1cncn1)(Cn1cncn1)c1ccc(F)cc1F
343	16485-10-2	-6.4	CC(C)(CO)C(O)C(=O)NCCCO
344	90-33-5	-6.8	Cc1cc(=O)oc2cc(O)ccc12
345	64-65-3	-6	CCC1(C)CC(=O)NC(=O)C1
346	56038-13-2	-8.5	OC[C@H]1O[C@H](O[C@]2(CCl)O[C@H](CCl)[C@@H](O)[C@@H]2O)[C@H](O)[C@@H](O)[C@H]1Cl
347	64-73-3	-7.5	CN(C)[C@@H]1C(O)=C(C(N)=O)C(=O)[C@@]2(O)C(O)=C3C(=O)c4c(O)ccc(Cl)c4[C@@H](O)[C@H]3C[C@@H]12
348	2216-51-5	-5.8	CC(C)[C@@H]1CC[C@@H](C)C[C@H]1O
349	78628-80-5	-8.4	CN(C/C=C/C#CC(C)(C)C)Cc1cccc2ccccc12
350	117772-70-0	-6.8	CC[C@H]1OC(=O)[C@H](C)[C@@H](O[C@H]2C[C@@](C)(OC)[C@@H](O)[C@H](C)O2)[C@H](C)[C@@H](O[C@@H]2O[C@H](C)C[C@H](N(C)C)[C@H]2O)[C@](C)(O)C[C@@H](C)CN(C)[C@H](C)[C@@H](O)[C@]1(C)O
351	57-63-6	-8.8	C#C[C@]1(O)CC[C@H]2[C@@H]3CCc4cc(O)ccc4[C@H]3CC[C@@]21C
352	98-96-4	-5.2	NC(=O)c1cnccn1
353	68-96-2	-7.4	CC(=O)[C@@]1(O)CC[C@H]2[C@@H]3CCC4=CC(=O)CC[C@]4(C)[C@H]3CC[C@@]21C
354	82-02-0	-7.2	COc1c2occc2c(OC)c2c(=O)cc(C)oc12
355	61-78-9	-6.9	Nc1ccc(C(=O)NCC(=O)O)cc1
356	81-13-0	-6.3	CC(C)(CO)[C@@H](O)C(=O)NCCCO
357	1405-37-4	-8.1	N=C1NCC[C@H](C2NC(=O)/C(=C/NC(N)=O)NC(=O)[C@H](CNC(=O)CC(N)CCCN)NC(=O)[C@H](CO)NC(=O)[C@@H](N)CNC2=O)N1
358	12650-69-0	-9.2	C/C(=C\C(=O)OCCCCCCCCC(=O)O)C[C@@H]1OC[C@H](C[C@@H]2OC2[C@@H](C)[C@H](C)O)[C@@H](O)[C@H]1O
359	5536-17-4	-8.4	Nc1ncnc2c1ncn2[C@@H]1O[C@H](CO)[C@@H](O)[C@@H]1O
360	18883-66-4	-7.7	CN(N=O)C(=O)N[C@@H]1[C@@H](O)[C@H](O)[C@@H](CO)O[C@@H]1O
361	2353-33-5	-7.9	Nc1ncn([C@H]2C[C@H](O)[C@@H](CO)O2)c(=O)n1
362	23541-50-6	-7.6	COc1cccc2c1C(=O)c1c(O)c3c(c(O)c1C2=O)C[C@@](O)(C(C)=O)C[C@@H]3O[C@H]1C[C@H](N)[C@H](O)[C@H](C)O1
363	458-37-7	-8.8	COc1cc(/C=C/C(=O)CC(=O)/C=C/c2ccc(O)c(OC)c2)ccc1O
364	64439-81-2	-9.8	CCC1(O)C(=O)OCc2c1cc1n(c2=O)Cc2cc3cc(O)ccc3nc2-1
365	72432-03-2	-7	OCCN1C[C@H](O)[C@@H](O)[C@H](O)[C@H]1CO
366	53123-88-9	-8.6	CO[C@H]1C[C@@H]2CC[C@@H](C)[C@@](O)(O2)C(=O)C(=O)N2CCCC[C@H]2C(=O)O[C@H]([C@H](C)C[C@@H]2CC[C@@H](O)[C@H](OC)C2)CC(=O)[C@H](C)/C=C(\C)[C@@H](O)[C@@H](OC)C(=O)[C@H](C)C[C@H](C)/C=C/C=C/C=C/1C
367	298-81-7	-7.2	COc1c2occc2cc2ccc(=O)oc12
368	501-36-0	-8.1	Oc1ccc(/C=C/c2cc(O)cc(O)c2)cc1
369	50-27-1	-9.2	C[C@]12CC[C@@H]3c4ccc(O)cc4CC[C@H]3[C@@H]1C[C@@H](O)[C@@H]2O
370	68-41-7	-4.6	N[C@@H]1CONC1=O
371	10212-25-6	-7.8	N=c1ccn2c(n1)O[C@H]1[C@H](O)[C@@H](CO)O[C@H]12
372	65-46-3	-8.1	Nc1ccn([C@@H]2O[C@H](CO)[C@@H](O)[C@H]2O)c(=O)n1
373	53-84-9	-10.4	NC(=O)c1ccc[n+]([C@@H]2O[C@H](COP(=O)([O-])OP(=O)(O)OC[C@H]3O[C@@H](n4cnc5c(N)ncnc54)[C@H](O)[C@@H]3O)[C@@H](O)[C@H]2O)c1
374	4759-48-2	-8.5	CC1=C(/C=C/C(C)=C/C=C/C(C)=C\C(=O)O)C(C)(C)CCC1
375	50-23-7	-9.3	C[C@]12CCC(=O)C=C1CC[C@@H]1C2[C@@H](O)C[C@@]2(C)[C@H]1CC[C@]2(O)C(=O)CO
376	745-65-3	-7.5	CCCCC[C@H](O)/C=C/[C@H]1[C@H](O)CC(=O)[C@@H]1CCCCCCC(=O)O
377	7235-40-7	-9.5	CC1=C(/C=C/C(C)=C/C=C/C(C)=C/C=C/C=C(C)/C=C/C=C(C)/C=C/C2=C(C)CCCC2(C)C)C(C)(C)CCC1
378	131-48-6	-7.6	CC(=O)N[C@H]1C([C@H](O)[C@H](O)CO)O[C@](O)(C(=O)O)C[C@@H]1O
379	62-31-7	-6.3	NCCc1ccc(O)c(O)c1
380	59-02-9	-7.2	Cc1c(C)c2c(c(C)c1O)CC[C@@](C)(CCC[C@H](C)CCC[C@H](C)CCCC(C)C)O2
381	6893-02-3	-7.6	N[C@@H](Cc1cc(I)c(Oc2ccc(O)c(I)c2)c(I)c1)C(=O)O
382	73-31-4	-7	COc1ccc2[nH]cc(CCNC(C)=O)c2c1
383	22888-70-6	-8.6	COc1cc([C@H]2Oc3cc([C@H]4Oc5cc(O)cc(O)c5C(=O)[C@@H]4O)ccc3O[C@@H]2CO)ccc1O
384	5451-09-2	-5	NCC(=O)CCC(=O)O
385	503-49-1	-5.3	CC(O)(CC(=O)O)CC(=O)O
386	143-67-9	-7.2	CC[C@]1(O)C[C@H]2C[N@@](CCc3c([nH]c4ccccc34)[C@@](C(=O)OC)(c3cc4c(cc3OC)N(C)[C@H]3[C@@](O)(C(=O)OC)[C@H](OC(C)=O)[C@]5(CC)C=CCN6CC[C@]43[C@@H]65)C2)C1
387	17575-22-3	-9	CC(=O)O[C@H]1C[C@H](O[C@H]2[C@@H](O)C[C@H](O[C@H]3[C@@H](O)C[C@H](O[C@H]4CC[C@@]5(C)[C@H](CC[C@@H]6[C@@H]5C[C@@H](O)[C@]5(C)[C@@H](C7=CC(=O)OC7)CC[C@]65O)C4)O[C@@H]3C)O[C@@H]2C)O[C@H](C)[C@H]1O[C@@H]1O[C@H](CO)[C@@H](O)[C@H](O)[C@H]1O
388	1400-61-9	-7.6	C[C@@H]1[C@H](O)[C@@H](C)/C=C/C=C\CC/C=C/C=C/C=C/C=C/[C@H](O[C@@H]2O[C@H](C)[C@@H](O)[C@H](N)[C@@H]2O)C[C@@H]2O[C@](O)(C[C@@H](O)[C@H](O)CC[C@@H](O)C[C@@H](O)C[C@@H](O)CC(=O)O[C@H]1C)C[C@H](O)[C@H]2C(=O)O
389	317-34-0	-6.8	Cn1c(=O)c2[nH]cnc2n(C)c1=O
390	547-81-9	-9	C[C@]12CC[C@@H]3c4ccc(O)cc4CC[C@H]3[C@@H]1C[C@H](O)[C@@H]2O
391	517-28-2	-9.1	Oc1cc2c(cc1O)[C@@H]1c3ccc(O)c(O)c3OC[C@]1(O)C2
392	564-25-0	-7.8	C[C@H]1c2cccc(O)c2C(=O)C2=C(O)[C@]3(O)C(=O)C(C(N)=O)=C(O)[C@@H](N(C)C)C3[C@@H](O)[C@@H]21
393	24390-14-5	-7.7	C[C@H]1c2cccc(O)c2C(O)=C2C(=O)[C@]3(O)C(O)=C(C(N)=O)C(=O)[C@@H](N(C)C)C3[C@@H](O)[C@@H]21
394	80-92-2	-8	C[C@H](O)[C@H]1CC[C@H]2[C@@H]3CC[C@@H]4C[C@H](O)CC[C@]4(C)[C@H]3CC[C@]12C
395	93-35-6	-6.6	O=c1ccc2ccc(O)cc2o1
396	2465-59-0	-6.3	O=c1[nH]c(=O)c2cn[nH]c2[nH]1
397	2370-61-8	-6.2	NC(Cc1ccccc1O)C(=O)O
398	86639-52-3	-9.5	CCc1c2c(nc3ccc(O)cc13)-c1cc3c(c(=O)n1C2)COC(=O)[C@]3(O)CC
399	520-34-3	-9.3	COc1ccc(-c2cc(=O)c3c(O)cc(O)cc3o2)cc1O
400	360-97-4	-5.4	NC(=O)c1[nH]cnc1N
401	890-38-0	-8.2	O=c1[nH]cnc2c1ncn2[C@H]1C[C@H](O)[C@@H](CO)O1
402	442-51-3	-7.6	COc1ccc2c(c1)[nH]c1c(C)nccc12
403	82854-37-3	-10.3	C[C@@H]1O[C@@H](O[C@@H]2[C@@H](O)[C@H](OCCc3ccc(O)c(O)c3)O[C@H](CO[C@@H]3O[C@H](CO)[C@@H](O)[C@H](O)[C@H]3O)[C@H]2OC(=O)/C=C/c2ccc(O)c(O)c2)[C@H](O)[C@H](O)[C@H]1O
404	6147-11-1	-9.7	COc1c(O)cc2oc3cc(O)c(CC=C(C)C)c(O)c3c(=O)c2c1CC=C(C)C
405	465-21-4	-8.2	C[C@]12CC[C@H](O)C[C@H]1CC[C@@H]1[C@@H]2CC[C@]2(C)[C@@H](c3ccc(=O)oc3)CC[C@]12O
406	951-78-0	-7.4	O=c1ccn([C@H]2C[C@H](O)[C@@H](CO)O2)c(=O)[nH]1
407	58-64-0	-9.4	Nc1ncnc2c1ncn2[C@@H]1O[C@H](COP(=O)(O)OP(=O)(O)O)[C@@H](O)[C@H]1O
408	446-72-0	-8.8	O=c1c(-c2ccc(O)cc2)coc2cc(O)cc(O)c12
409	480-18-2	-9	O=C1c2c(O)cc(O)cc2O[C@H](c2ccc(O)c(O)c2)[C@H]1O
410	5142-23-4	-5.7	Cn1cnc(N)c2ncnc1-2
411	97207-47-1	-8.8	CN1C(=O)/C(=C2/C(=O)Nc3ccccc32)c2ccccc21
412	82508-31-4	-8.3	COC(=O)C1=CC[C@@]23CC[C@@H]([C@@](C)(/C=C/C=C(\C)C(=O)O)OC2=O)[C@@]3(OC(C)=O)CC1
413	61-19-8	-8.7	Nc1ncnc2c1ncn2[C@@H]1O[C@H](COP(=O)(O)O)[C@@H](O)[C@H]1O
414	27741-01-1	-7.7	O=C(O)C1=CO[C@@H](O[C@@H]2O[C@H](CO)[C@@H](O)[C@H](O)[C@H]2O)[C@@H]2C(CO)=CC[C@H]12
415	20554-84-1	-7.4	C=C1C(=O)O[C@H]2[C@H]1CC/C(C)=C/CC[C@@]1(C)O[C@@H]21
416	65-19-0	-8.6	COC(=O)[C@@H]1[C@H]2C[C@H]3c4[nH]c5ccccc5c4CCN3C[C@@H]2CC[C@@H]1O
417	484-20-8	-7.3	COc1c2ccoc2cc2oc(=O)ccc12
418	104987-11-3	-8.3	C=CC[C@@H]1/C=C(\C)C[C@H](C)C[C@H](OC)[C@H]2O[C@@](O)(C(=O)C(=O)N3CCCC[C@H]3C(=O)O[C@H](/C(C)=C/[C@@H]3CC[C@@H](O)[C@H](OC)C3)[C@H](C)[C@@H](O)CC1=O)[C@H](C)C[C@@H]2OC
419	4880-88-0	-8.3	CC[C@]12CCCN3CCc4c(n(c5ccccc45)C(=O)C1)[C@@H]32
420	19408-84-5	-7.5	COc1cc(CNC(=O)CCCCCCC(C)C)ccc1O
421	71-62-5	-8.9	COc1ccc(C(=O)O[C@H]2CC[C@@]3(C)[C@@H]4CC[C@H]5[C@]6(O)C[C@H](O)[C@@]7(O)[C@@H](CN8C[C@@H](C)CC[C@H]8[C@@]7(C)O)[C@]6(O)C[C@@]53O[C@]24O)cc1OC
422	117-39-5	-9.3	O=c1c(O)c(-c2ccc(O)c(O)c2)oc2cc(O)cc(O)c12
423	520-36-5	-9.2	O=c1cc(-c2ccc(O)cc2)oc2cc(O)cc(O)c12
424	520-18-3	-9.5	O=c1c(O)c(-c2ccc(O)cc2)oc2cc(O)cc(O)c12
425	38748-32-2	-9.5	CC(C)[C@]12O[C@H]1[C@@H]1O[C@]13[C@]1(O[C@H]1C[C@H]1C4=C(CC[C@@]13C)C(=O)OC4)[C@@H]2O
426	6106-81-6	-9	C[N+]1([O-])[C@@H]2C[C@@H](OC(=O)[C@H](CO)c3ccccc3)C[C@H]1[C@@H]1O[C@@H]12
427	6533-68-2	-8.7	CN1[C@@H]2C[C@@H](OC(=O)[C@H](CO)c3ccccc3)C[C@H]1[C@@H]1O[C@@H]12
428	149-64-4	-8.9	CCCC[N+]1(C)[C@@H]2C[C@@H](OC(=O)[C@H](CO)c3ccccc3)C[C@H]1[C@@H]1O[C@@H]12
429	66170-10-3	-7.4	O=C1OC([C@@H](O)CO)C([O-])=C1OP(=O)([O-])[O-]
430	481-29-8	-9.1	C[C@]12CC[C@H](O)C[C@@H]1CC[C@@H]1[C@@H]2CC[C@]2(C)C(=O)CC[C@@H]12
431	32981-86-5	-7.1	CC(=O)O[C@@]12CO[C@@H]1C[C@H](O)[C@@]1(C)C(=O)[C@H](O)C3=C(C)[C@@H](O)C[C@@](O)([C@@H](OC(=O)c4ccccc4)C12)C3(C)C
432	300-08-3	-5.3	COC(=O)C1=CCCN(C)C1
433	434-13-9	-9.2	C[C@H](CCC(=O)O)[C@H]1CC[C@H]2[C@@H]3CC[C@@H]4C[C@H](O)CC[C@]4(C)[C@H]3CC[C@]12C
434	652-37-9	-7.3	Cn1c(=O)c2c(ncn2CC(=O)O)n(C)c1=O
435	382-45-6	-9	C[C@]12CCC(=O)C=C1CC[C@@H]1[C@@H]2C(=O)C[C@]2(C)C(=O)CC[C@@H]12
436	153-98-0	-7.1	NCCc1c[nH]c2ccc(O)cc12
437	6902-77-8	-7	COC(=O)C1=CO[C@@H](O)[C@@H]2C(CO)=CC[C@H]12
438	24512-63-8	-8.2	COC(=O)C1=CO[C@@H](O[C@@H]2O[C@H](CO)[C@@H](O)[C@H](O)[C@H]2O)[C@@H]2C(CO)=CC[C@H]12
439	1135-24-6	-6.7	COc1cc(C=CC(=O)O)ccc1O
440	71610-00-9	-7.4	C/C=C(\C)C(=O)N[C@@H](c1ccccc1)[C@@H](O)C(=O)O[C@H]1C[C@@]2(O)[C@@H](OC(=O)c3ccccc3)C3[C@](C)(C(=O)[C@H](OC(C)=O)C(=C1C)C2(C)C)[C@@H](O)C[C@H]1OC[C@@]31OC(C)=O
441	134-58-7	-6.6	Nc1nc2nn[nH]c2c(=O)[nH]1
442	58-58-2	-10.4	COc1ccc(C[C@H](N)C(=O)N[C@H]2[C@@H](O)[C@H](n3cnc4c(N(C)C)ncnc43)O[C@@H]2CO)cc1
443	362-07-2	-8.3	COc1cc2c(cc1O)CC[C@@H]1[C@@H]2CC[C@]2(C)[C@@H](O)CC[C@@H]12
444	58-96-8	-8.3	O=c1ccn([C@@H]2O[C@H](CO)[C@@H](O)[C@H]2O)c(=O)[nH]1
445	525-79-1	-7.2	c1coc(CNc2ncnc3nc[nH]c23)c1
446	124-04-9	-5.1	O=C(O)CCCCC(=O)O
447	23180-57-6	-8.5	C[C@@]12C[C@@]3(O)O[C@@H](O1)[C@]1(COC(=O)c4ccccc4)[C@H]3C[C@@]12O[C@@H]1O[C@H](CO)[C@@H](O)[C@H](O)[C@H]1O
448	1477949-42-0	-6.7	CCOC(=O)NCCCC(=O)NCCc1ccccc1
449	104987-12-4	-8	CC[C@@H]1/C=C(\C)C[C@H](C)C[C@H](OC)[C@H]2O[C@@](O)(C(=O)C(=O)N3CCCC[C@H]3C(=O)O[C@H](/C(C)=C/[C@@H]3CC[C@@H](O)[C@H](OC)C3)[C@H](C)[C@@H](O)CC1=O)[C@H](C)C[C@@H]2OC
450	100643-71-8	-8.2	Clc1ccc2c(c1)CCc1cccnc1C2=C1CCNCC1
451	14605-22-2	-11	C[C@H](CCC(=O)NCCS(=O)(=O)O)[C@H]1CC[C@H]2C3[C@@H](O)C[C@@H]4C[C@H](O)CC[C@]4(C)[C@H]3CC[C@]12C
452	183133-96-2	-7.8	CO[C@H]1C(=O)[C@@]2(C)C([C@H](OC(=O)c3ccccc3)[C@]3(O)C[C@H](OC(=O)[C@H](O)[C@@H](NC(=O)OC(C)(C)C)c4ccccc4)C(C)=C1C3(C)C)[C@]1(OC(C)=O)CO[C@@H]1C[C@@H]2OC
453	5080-50-2	-4.9	CC(=O)O[C@H](CC(=O)O)C[N+](C)(C)C
454	520-33-2	-9.3	COc1ccc([C@@H]2CC(=O)c3c(O)cc(O)cc3O2)cc1O
455	573-20-6	-7.6	CC(=O)Oc1cc(C)c(OC(C)=O)c2ccccc12
456	4910-46-7	-7.5	CC(=O)N[C@@H](CC(=O)N[C@@H](CCC(=O)O)C(=O)O)C(=O)O
457	39524-08-8	-7.9	CC1(C)CC[C@]2(C(=O)O[C@@H]3O[C@H](CO[C@@H]4O[C@H](CO)[C@@H](O)[C@H](O)[C@H]4O)[C@@H](O)[C@H](O)[C@H]3O)CC[C@]3(C)C(=CC[C@@H]4[C@@]5(C)CC[C@H](O[C@@H]6OC[C@H](O)[C@H](O)[C@H]6O)[C@@](C)(CO)[C@@H]5CC[C@]43C)[C@@H]2C1
458	10094-58-3	-8.7	OC[C@H]1O[C@H](OC[C@H]2O[C@H](OC[C@H]3O[C@H](O[C@]4(CO)O[C@H](CO)[C@@H](O)[C@@H]4O)[C@H](O)[C@@H](O)[C@@H]3O)[C@H](O)[C@@H](O)[C@H]2O)[C@H](O)[C@@H](O)[C@H]1O
459	10097-84-4	-8.3	COc1cc2c(cc1OC)C1Cc3ccc(OC)c(OC)c3CN1CC2
460	10338-51-9	-8.4	OC[C@H]1O[C@@H](OCCc2ccc(O)cc2)[C@H](O)[C@@H](O)[C@@H]1O
461	10605-02-4	-7.9	COc1cc2c(cc1OC)-c1cc3ccc(OC)c(OC)c3c[n+]1CC2
462	110-15-6	-4.5	O=C(O)CCC(=O)O
463	1124-11-4	-5.2	Cc1nc(C)c(C)nc1C
464	1125-21-9	-6.1	CC1=CC(=O)CC(C)(C)C1=O
465	1139-30-6	-6.8	C=C1CC[C@H]2O[C@]2(C)CC[C@@H]2[C@@H]1CC2(C)C
466	114-49-8	-8.7	CN1[C@@H]2C[C@@H](OC(=O)[C@H](CO)c3ccccc3)C[C@H]1[C@@H]1O[C@@H]12
467	115-53-7	-7	COC1=C[C@@H]2[C@@H]3Cc4ccc(OC)c(O)c4[C@]2(CCN3C)CC1=O
468	115939-25-8	-9.1	O=C(/C=C/c1ccc(O)c2c1[C@H](C(=O)O[C@H](Cc1ccc(O)c(O)c1)C(=O)O)[C@@H](c1ccc(O)c(O)c1)O2)O[C@H](Cc1ccc(O)c(O)c1)C(=O)O
469	1180-71-8	-7.9	CC1(C)O[C@H]2CC(=O)OC[C@]23[C@H]2CC[C@@]4(C)[C@H](c5ccoc5)OC(=O)[C@H]5O[C@]54[C@]2(C)C(=O)C[C@@H]13
470	120-08-1	-6.8	COc1cc2ccc(=O)oc2cc1OC
471	12542-36-8	-9.2	Cc1cc2c(C(C)C)c(O)c(O)c(C=O)c2c(O)c1-c1c(C)cc2c(C(C)C)c(O)c(O)c(C=O)c2c1O
472	125-46-2	-8.9	CC(=O)c1c(O)c(C)c(O)c2c1OC1=CC(=O)C(C(C)=O)C(=O)C12C
473	1257-08-5	-9.6	O=C(O[C@@H]1Cc2c(O)cc(O)cc2O[C@@H]1c1ccc(O)c(O)c1)c1cc(O)c(O)c(O)c1
474	126-19-2	-9.3	C[C@H]1CC[C@@]2(OC1)O[C@H]1C[C@H]3[C@@H]4CC[C@@H]5C[C@@H](O)CC[C@]5(C)[C@H]4CC[C@]3(C)C1[C@@H]2C
475	13110-96-8	-6.5	CC(=O)c1ccc(O)c(C(=O)O)c1
476	13114-29-9	-6.8	O=C(O)C1C2CCC(O2)C1C(=O)O
477	13241-33-3	-9.1	COc1ccc([C@@H]2CC(=O)c3c(O)cc(O[C@@H]4O[C@H](CO)[C@@H](O)[C@H](O)[C@H]4O[C@@H]4O[C@@H](C)[C@H](O)[C@@H](O)[C@H]4O)cc3O2)cc1O
478	134418-28-3	-8.4	C=C1CC[C@@H]2[C@](C)(CO)[C@H](O)CC[C@@]2(C)[C@@H]1C/C=C1\C=COC1=O
479	138-59-0	-6.8	O=C(O)C1=C[C@@H](O)[C@@H](O)[C@H](O)C1
480	140-10-3	-5.7	O=C(O)/C=C/c1ccccc1
481	1405-86-3	-8.2	CC1(C)[C@@H](O[C@H]2O[C@H](C(=O)O)[C@@H](O)[C@H](O)[C@H]2O[C@@H]2O[C@H](C(=O)O)[C@@H](O)[C@H](O)[C@H]2O)CC[C@]2(C)[C@H]3C(=O)C=C4[C@@H]5C[C@@](C)(C(=O)O)CC[C@]5(C)CC[C@@]4(C)[C@]3(C)CC[C@@H]12
482	1448-36-8	-10	COC(=O)CC[C@@H](C)[C@H]1CC[C@H]2C3[C@H](O)C[C@@H]4C[C@H](O)CC[C@]4(C)[C@H]3C[C@H](O)[C@]12C
483	1449-05-4	-7.9	CC1(C)[C@@H](O)CC[C@]2(C)[C@H]3C(=O)C=C4[C@H]5C[C@@](C)(C(=O)O)CC[C@]5(C)CC[C@@]4(C)[C@]3(C)CC[C@@H]12
484	152-58-9	-9.7	C[C@]12CCC(=O)C=C1CC[C@@H]1[C@@H]2CC[C@@]2(C)[C@H]1CC[C@]2(O)C(=O)CO
485	15291-75-5	-7.3	C[C@@H]1C(=O)O[C@H]2C[C@@]34[C@H]5C[C@@H](C(C)(C)C)C36[C@@H](OC(=O)[C@@H]6O)O[C@@]4(C(=O)O5)[C@]21O
486	15291-76-6	-7.7	C[C@@H]1C(=O)O[C@H]2[C@H](O)C34[C@@H]5OC(=O)[C@]3(O[C@@H]3OC(=O)[C@H](O)C34[C@H](C(C)(C)C)[C@H]5O)[C@@]12O
487	15291-77-7	-7.4	C[C@@H]1C(=O)O[C@H]2[C@H](O)C34[C@H]5C[C@@H](C(C)(C)C)C36[C@@H](OC(=O)[C@@H]6O)O[C@@]4(C(=O)O5)[C@@]12O
488	16373-93-6	-8.3	Nc1ncnc2c1ncn2[C@H]1C[C@H](O)[C@@H](CO)O1
489	16837-52-8	-7.6	O=C1CCC[C@@H]2[C@H]3CCC[N+]4([O-])CCC[C@@H](CN12)[C@@H]34
490	17306-46-6	-10.4	C[C@@H]1O[C@@H](O[C@H]2[C@H](Oc3cc(O)c4c(=O)cc(-c5ccc(O)cc5)oc4c3)O[C@H](CO)[C@@H](O)[C@@H]2O)[C@H](O)[C@H](O)[C@H]1O
491	17388-39-5	-8.8	C=C[C@H]1[C@H](O[C@@H]2O[C@H](CO)[C@@H](O)[C@H](O)[C@H]2O)OC=C2C(=O)OCC[C@]21O
492	17912-87-7	-9.6	C[C@@H]1O[C@@H](Oc2c(-c3cc(O)c(O)c(O)c3)oc3cc(O)cc(O)c3c2=O)[C@H](O)[C@H](O)[C@H]1O
493	18449-41-7	-7.1	C[C@H]1[C@H](C)CC[C@]2(C(=O)O)CC[C@]3(C)C(=CC[C@@H]4[C@@]5(C)C[C@@H](O)[C@H](O)[C@@](C)(CO)C5[C@H](O)C[C@]43C)[C@H]12
494	18524-94-2	-7.9	COC(=O)C1=CO[C@@H](O[C@@H]2O[C@H](CO)[C@@H](O)[C@H](O)[C@H]2O)C2[C@@H]1C[C@H](O)[C@@H]2C
495	18835-59-1	-6.9	N[C@@H](Cc1cc(I)c(O)c(I)c1)C(=O)O
496	18916-17-1	-9.6	C[C@@H]1O[C@@H](O[C@H]2[C@H](Oc3cc(O)c(C(=O)CCc4ccc(O)cc4)c(O)c3)O[C@H](CO)[C@@H](O)[C@@H]2O)[C@H](O)[C@H](O)[C@H]1O
497	19408-46-9	-8.9	C[C@H]1O[C@H](O[C@H]2[C@H](O)[C@@H](O)[C@@H](O)[C@H](O)[C@@H]2O)[C@@H](N)C[C@@H]1NC(=N)C(=O)O
498	19666-76-3	-8.8	CC1(C)CCC[C@](C)(C2CC[C@]3(C)C2[C@H](O)C[C@@H]2[C@@]4(C)CC[C@H](O)C(C)(C)[C@@H]4CC[C@]23C)O1
499	19685-09-7	-8.9	CC[C@@]1(O)C(=O)OCc2c1cc1n(c2=O)Cc2cc3cc(O)ccc3nc2-1
500	20283-92-5	-9	O=C(/C=C/c1ccc(O)c(O)c1)O[C@H](Cc1ccc(O)c(O)c1)C(=O)O
501	20362-31-6	-9.7	COc1ccc(C[C@H]2COC(=O)[C@@H]2Cc2ccc(O[C@@H]3O[C@H](CO)[C@@H](O)[C@H](O)[C@H]3O)c(OC)c2)cc1OC
502	20702-77-6	-9.7	COc1ccc(CCC(=O)c2c(O)cc(O[C@@H]3O[C@H](CO)[C@@H](O)[C@H](O)[C@H]3O[C@@H]3O[C@@H](C)[C@H](O)[C@@H](O)[C@H]3O)cc2O)cc1O
503	20736-09-8	-9.9	C[C@H]1O[C@@H](O[C@H]2CC[C@@]3(C)[C@@H](CC[C@]4(C)[C@@H]3C=C[C@]35OC[C@@]6(CCC(C)(C)C[C@H]63)[C@@H](O)C[C@]54C)[C@]2(C)CO)[C@H](O)[C@@H](O[C@@H]2O[C@H](CO)[C@@H](O)[C@H](O)[C@H]2O)[C@H]1O
504	2079-89-2	-4.9	O=C(O)/C=C/C(=O)O
505	20831-76-9	-8.6	C=C[C@@H]1C2=CCOC(=O)C2=CO[C@H]1O[C@@H]1O[C@H](CO)[C@@H](O)[C@H](O)[C@H]1O
506	21082-33-7	-9	Cc1cc(O)cc(O[C@@H]2O[C@H](CO)[C@@H](O)[C@H](O)[C@H]2O)c1
507	21593-77-1	-5	C=CCSC[C@H](N)C(=O)O
508	2182-14-1	-6.9	CC[C@]12C=CCN3CC[C@@]4(c5ccc(OC)cc5N(C)[C@H]4[C@@](O)(C(=O)OC)[C@@H]1OC(C)=O)[C@@H]32
509	2188-68-3	-9.4	O[C@H]1[C@H]2c3cc4c(cc3CN3CCC(=C[C@@H]1O)[C@H]23)OCO4
510	21967-41-9	-10.8	O=C(O)[C@H]1O[C@@H](Oc2cc3oc(-c4ccccc4)cc(=O)c3c(O)c2O)[C@H](O)[C@@H](O)[C@@H]1O
511	22153-44-2	-10	O=C(C=Cc1ccc(O)cc1)OC[C@H]1O[C@@H](Oc2c(-c3ccc(O)cc3)oc3cc(O)cc(O)c3c2=O)[C@H](O)[C@@H](O)[C@@H]1O
512	22427-39-0	-8.2	CC(C)=CCC[C@](C)(O[C@@H]1O[C@H](CO)[C@@H](O)[C@H](O)[C@H]1O)C1CC[C@]2(C)C1[C@H](O)C[C@@H]1[C@@]3(C)CC[C@H](O)C(C)(C)[C@@H]3[C@@H](O[C@@H]3O[C@H](CO)[C@@H](O)[C@H](O)[C@H]3O)C[C@]12C
513	225937-10-0	-9.1	Oc1cc(O)c2c(c1)O[C@H](c1ccc(O)c(O)c1)[C@@H](O)C2
514	2415-24-9	-9.6	OC[C@H]1O[C@@H](O[C@@H]2OC=C[C@H]3[C@H](O)[C@@H]4O[C@]4(CO)[C@@H]23)[C@H](O)[C@@H](O)[C@@H]1O
515	2447-54-3	-9.6	C[n+]1cc2c3c(ccc2c2ccc4cc5c(cc4c21)OCO5)OCO3
516	2468-21-5	-8.1	CCC1=C[C@@H]2CN3CCc4c([nH]c5ccccc45)[C@@](C(=O)OC)(C2)[C@@H]13
517	24851-98-7	-6.2	CCCCCC1C(=O)CCC1CC(=O)OC
518	2524-37-0	-6.7	CCOC(=O)c1c(C)cc(O)cc1O
519	2555-28-4	-7	COc1ccc2c(C)cc(=O)oc2c1
520	26904-64-3	-8.4	O=C1C=CC[C@@H]2[C@H]3CCC[N@@+]4([O-])CCC[C@@H](CN12)[C@@H]34
521	27409-30-9	-10	O=C(/C=C/c1ccccc1)OC[C@H]1O[C@@H](O[C@@H]2OC=C[C@H]3[C@H](O)[C@@H]4O[C@]4(CO)[C@@H]23)[C@H](O)[C@@H](O)[C@@H]1O
522	27548-93-2	-7	CC(=O)O[C@H]1C(=O)[C@@]2(C)C([C@H](OC(=O)c3ccccc3)[C@]3(O)C[C@H](O)C(C)=C1C3(C)C)[C@]1(OC(C)=O)CO[C@@H]1C[C@@H]2O
523	27740-01-8	-9.9	O=C(O)[C@H]1O[C@@H](Oc2cc3oc(-c4ccc(O)cc4)cc(=O)c3c(O)c2O)[C@H](O)[C@@H](O)[C@@H]1O
524	28957-04-2	-9.6	C=C1C(=O)[C@]23[C@H](O)[C@H]1CC[C@H]2[C@@]12CO[C@]3(O)[C@@H](O)[C@@H]1C(C)(C)CC[C@@H]2O
525	28978-02-1	-9.4	COc1ccc(-c2cc(=O)c3c(O)c(OC)c(O[C@@H]4O[C@H](CO[C@@H]5O[C@@H](C)[C@H](O)[C@@H](O)[C@H]5O)[C@@H](O)[C@H](O)[C@H]4O)cc3o2)cc1
526	29031-19-4	-5.7	N[C@@H](C=O)[C@@H](O)[C@H](O)[C@H](O)CO
527	29838-67-3	-9.5	C[C@@H]1O[C@@H](O[C@H]2C(=O)c3c(O)cc(O)cc3O[C@@H]2c2ccc(O)c(O)c2)[C@H](O)[C@H](O)[C@H]1O
528	29883-15-6	-9	N#C[C@H](O[C@@H]1O[C@H](CO[C@@H]2O[C@H](CO)[C@@H](O)[C@H](O)[C@H]2O)[C@@H](O)[C@H](O)[C@H]1O)c1ccccc1
529	305-01-1	-7.1	O=c1ccc2cc(O)c(O)cc2o1
530	30636-90-9	-8	CC(C)=CCC[C@](C)(O)[C@H]1CC[C@]2(C)[C@@H]1[C@H](O)C[C@@H]1[C@@]3(C)CC[C@H](O)C(C)(C)[C@@H]3CC[C@]12C
531	3081-61-6	-5.7	CCNC(=O)CC[C@H](N)C(=O)O
532	313-67-7	-8.5	COc1cccc2c1cc([N+](=O)[O-])c1c(C(=O)O)cc3c(c12)OCO3
533	315-22-0	-8.4	C[C@H]1C(=O)O[C@@H]2CCN3CC=C(COC(=O)[C@](C)(O)[C@]1(C)O)[C@H]23
534	32791-84-7	-8.4	CC1(C)CCC[C@](C)([C@H]2CC[C@]3(C)C2[C@H](O)C[C@@H]2[C@@]4(C)CC[C@H](O)C(C)(C)[C@@H]4[C@H](O)C[C@]23C)O1
535	327-97-9	-9.2	O=C(C=Cc1ccc(O)c(O)c1)O[C@@H]1C[C@](O)(C(=O)O)C[C@@H](O)[C@H]1O
536	32854-75-4	-7.7	CCN1C[C@]2(OC(=O)c3ccccc3NC(C)=O)CC[C@H](OC)[C@]34C1[C@H](C[C@H]23)[C@@]1(O)C[C@H](OC)[C@H]2C[C@@H]4[C@]1(O)[C@H]2OC
537	331-39-5	-7.1	O=C(O)/C=C/c1ccc(O)c(O)c1
538	33570-04-6	-7.8	CC(C)(C)[C@]1(O)C[C@@H]2OC(=O)C[C@@]23C(=O)O[C@@H]2OC(=O)[C@H](O)C213
539	33889-68-8	-8	COc1ccc2cc1Oc1ccc(cc1)C[C@H]1c3cc(c(OC)cc3CCN1C)Oc1c(O)c(OC)cc3c1[C@@H](C2)N(C)CC3
540	34080-08-5	-8	CC(C)=CCC[C@](C)(O)[C@H]1CC[C@]2(C)C1[C@H](O)C[C@@H]1[C@@]3(C)CC[C@H](O)C(C)(C)[C@@H]3[C@@H](O)C[C@]12C
541	343-27-1	-7.6	COc1ccc2c(c1)[nH]c1c(C)nccc12
542	34540-22-2	-9.1	C[C@H]1[C@H](C)CC[C@]2(C(=O)O[C@@H]3O[C@H](CO[C@@H]4O[C@H](CO)[C@@H](O[C@@H]5O[C@@H](C)[C@H](O)[C@@H](O)[C@H]5O)[C@H](O)[C@H]4O)[C@@H](O)[C@H](O)[C@H]3O)CC[C@]3(C)C(=CC[C@@H]4[C@@]5(C)C[C@@H](O)[C@H](O)[C@@](C)(CO)C5[C@H](O)C[C@]43C)[C@H]12
543	35825-57-1	-8.9	C[C@H]1COC2=C1C(=O)C(=O)c1c2ccc2c1CCCC2(C)C
544	3681-99-0	-9.3	O=c1c(-c2ccc(O)cc2)coc2c([C@@H]3O[C@H](CO)[C@@H](O)[C@H](O)[C@H]3O)c(O)ccc12
545	38183-03-8	-8.9	O=c1cc(-c2ccccc2)oc2c(O)c(O)ccc12
546	39012-20-9	-9.4	COc1cc(C(=O)O[C@H]2[C@@H]3C=CO[C@@H](O[C@@H]4O[C@H](CO)[C@@H](O)[C@H](O)[C@H]4O)C3[C@@]3(CO)O[C@@H]23)ccc1O
547	3943-74-6	-6	COC(=O)c1ccc(O)c(OC)c1
548	3943-97-3	-6.3	COC(=O)/C=C/c1ccc(O)cc1
549	40246-10-4	-9.8	COc1cc2c(=O)c(-c3ccc(O)cc3)coc2cc1O[C@@H]1O[C@H](CO)[C@@H](O)[C@H](O)[C@H]1O
550	4046-02-0	-6.8	CCOC(=O)/C=C/c1ccc(O)c(OC)c1
551	42553-65-1	-8.5	CC(/C=C/C=C(\C)C(=O)O[C@@H]1O[C@H](CO[C@@H]2O[C@H](CO)[C@@H](O)[C@H](O)[C@H]2O)[C@@H](O)[C@H](O)[C@H]1O)=C\C=C\C=C(C)\C=C\C=C(/C)C(=O)O[C@@H]1O[C@H](CO[C@@H]2O[C@H](CO)[C@@H](O)[C@H](O)[C@H]2O)[C@@H](O)[C@H](O)[C@H]1O
552	42719-32-4	-8.7	C[C@@H]1CC[C@]2(C(=O)O[C@@H]3O[C@H](CO)[C@@H](O)[C@H](O)[C@H]3O)CC[C@]3(C)C(=CC[C@@H]4[C@@]5(C)CC[C@H](O)[C@@](C)(CO)[C@@H]5CC[C@]43C)[C@@H]2[C@]1(C)O
553	4449-51-8	-9.5	CC1=C2C[C@H]3[C@@H](CC=C4C[C@@H](O)CC[C@@]43C)[C@@H]2CC[C@]12O[C@@H]1C[C@H](C)CN[C@H]1[C@H]2C
554	4460-86-0	-5.8	COc1cc(OC)c(OC)cc1C=O
555	464-92-6	-7.6	C[C@H]1[C@H](C)CC[C@]2(C(=O)O)CC[C@]3(C)C(=CC[C@@H]4[C@@]5(C)C[C@@H](O)[C@H](O)[C@@](C)(CO)[C@@H]5CC[C@]43C)[C@H]12
556	469-77-2	-7.3	CCCCCCCCCCC(C(=O)O)C1(C(=O)O)CCC(=O)O1
557	470-17-7	-8.4	C=C1C(=O)O[C@@H]2C[C@@]3(C)CCCC(=C)[C@@H]3C[C@H]12
558	472-15-1	-8	C=C(C)[C@@H]1CC[C@]2(C(=O)O)CC[C@]3(C)[C@H](CC[C@@H]4[C@@]5(C)CC[C@H](O)C(C)(C)[C@@H]5CC[C@]43C)C12
559	475-31-0	-11	C[C@H](CCC(=O)NCC(=O)O)[C@H]1CC[C@H]2C3[C@H](O)C[C@@H]4C[C@H](O)CC[C@]4(C)[C@H]3C[C@H](O)[C@]12C
560	475-67-2	-8.1	COc1ccc2c(c1O)-c1c(OC)c(OC)cc3c1[C@H](C2)N(C)CC3
561	477-43-0	-8	C=C1CC[C@H]2C(=C)CC[C@H]3C(=C)C(=O)O[C@@H]3[C@@H]12
562	478-01-3	-7.8	COc1ccc(-c2cc(=O)c3c(OC)c(OC)c(OC)c(OC)c3o2)cc1OC
563	480-16-0	-9	O=c1c(O)c(-c2ccc(O)cc2O)oc2cc(O)cc(O)c12
564	480-19-3	-8.9	COc1cc(-c2oc3cc(O)cc(O)c3c(=O)c2O)ccc1O
565	480-40-0	-9.3	O=c1cc(-c2ccccc2)oc2cc(O)cc(O)c12
566	480-41-1	-9.3	O=C1C[C@@H](c2ccc(O)cc2)Oc2cc(O)cc(O)c21
567	480-64-8	-6.8	Cc1cc(O)cc(O)c1C(=O)O
568	480-66-0	-6.2	CC(=O)c1c(O)cc(O)cc1O
569	481-42-5	-7.2	CC1=CC(=O)c2c(O)cccc2C1=O
570	481-53-8	-7.6	COc1ccc(-c2cc(=O)c3c(OC)c(OC)c(OC)c(OC)c3o2)cc1
571	481-72-1	-9	O=C1c2cccc(O)c2C(=O)c2c(O)cc(CO)cc21
572	482-36-0	-9.4	O=c1c(O[C@@H]2O[C@H](CO)[C@H](O)[C@H](O)[C@H]2O)c(-c2ccc(O)c(O)c2)oc2cc(O)cc(O)c12
573	482-44-0	-8.4	CC(C)=CCOc1c2occc2cc2ccc(=O)oc12
574	482-45-1	-7.6	CC(C)=CCOc1c2ccoc2cc2oc(=O)ccc12
575	482-89-3	-9.9	O=C1/C(=C2\Nc3ccccc3C2=O)Nc2ccccc21
576	484-12-8	-7.5	COc1ccc2ccc(=O)oc2c1CC=C(C)C
577	4852-22-6	-8.3	Oc1cc(O)c2c(c1)OC(c1ccc(O)c(O)c1)C(OC1(c3ccc(O)c(O)c3)Oc3cc(O)cc(O)c3C(O)C1O)C2
578	485-49-4	-9.5	CN1CCc2cc3c(cc2C1[C@@H]1OC(=O)c2c1ccc1c2OCO1)OCO3
579	486-35-1	-7	O=c1ccc2ccc(O)c(O)c2o1
580	487-06-9	-6.5	COc1cc(OC)c2ccc(=O)oc2c1
581	4871-97-0	-7.2	C=C1C[C@@]2(O)O[C@@]3(C[C@H]2C(C)C)[C@@H](C)CC[C@@H]13
582	487-41-2	-9.9	COc1ccc([C@@H]2OC[C@H]3[C@@H]2CO[C@@H]3c2ccc(O[C@@H]3O[C@H](CO)[C@@H](O)[C@H](O)[C@H]3O)c(OC)c2)cc1OC
583	489-32-7	-7.5	COc1ccc(-c2oc3c(CC=C(C)C)c(O[C@@H]4O[C@H](CO)[C@@H](O)[C@H](O)[C@H]4O)cc(O)c3c(=O)c2O[C@@H]2O[C@@H](C)[C@H](O)[C@@H](O)[C@H]2O)cc1
584	490-46-0	-9.1	Oc1cc(O)c2c(c1)O[C@H](c1ccc(O)c(O)c1)[C@H](O)C2
585	490-79-9	-6.4	O=C(O)c1cc(O)ccc1O
586	491-67-8	-8.7	O=c1cc(-c2ccccc2)oc2cc(O)c(O)c(O)c12
587	491-80-5	-8.9	COc1ccc(-c2coc3cc(O)cc(O)c3c2=O)cc1
588	498-00-0	-5.8	COc1cc(CO)ccc1O
589	501-94-0	-5.6	OCCc1ccc(O)cc1
590	501-97-3	-6.3	O=C(O)CCc1ccc(O)cc1
591	501-98-4	-6.5	O=C(O)/C=C/c1ccc(O)cc1
592	502-65-8	-7.6	CC(C)=CCC/C(C)=C/C=C/C(C)=C/C=C/C(C)=C/C=C/C=C(C)/C=C/C=C(C)/C=C/C=C(\C)CCC=C(C)C
593	508-02-1	-8.3	CC1(C)CC[C@]2(C(=O)O)CC[C@]3(C)C(=CC[C@@H]4[C@@]5(C)CC[C@H](O)C(C)(C)[C@@H]5CC[C@]43C)[C@@H]2C1
594	510-30-5	-7	CC1(C)CC[C@]2(C(=O)O)[C@H](O)C[C@]3(C)C(=CC[C@@H]4[C@@]5(C)CC[C@H](O)C(C)(C)[C@@H]5CC[C@]43C)[C@@H]2C1
595	512-04-9	-9.8	C[C@@H]1CC[C@@]2(OC1)O[C@H]1C[C@H]3[C@@H]4CC=C5C[C@@H](O)CC[C@]5(C)[C@H]4CC[C@]3(C)C1[C@@H]2C
596	518-17-2	-9.8	CN1c2ccccc2C(=O)N2CCc3c([nH]c4ccccc34)[C@H]21
597	518-82-1	-9.8	Cc1cc(O)c2c(c1)C(=O)c1cc(O)cc(O)c1C2=O
598	519-02-8	-8.1	O=C1CCC[C@@H]2[C@H]3CCCN4CCC[C@@H](CN12)[C@@H]34
599	522-12-3	-9.4	C[C@@H]1O[C@@H](Oc2c(-c3ccc(O)c(O)c3)oc3cc(O)cc(O)c3c2=O)[C@H](O)[C@H](O)[C@H]1O
600	52286-59-6	-7.5	CC(C)=CCC[C@](C)(O[C@@H]1O[C@H](CO)[C@@H](O)[C@H](O)[C@H]1O)C1CC[C@]2(C)C1[C@H](O)C[C@@H]1[C@@]3(C)CC[C@H](O)C(C)(C)[C@@H]3[C@@H](O[C@@H]3O[C@H](CO)[C@@H](O)[C@H](O)[C@H]3O[C@@H]3O[C@@H](C)[C@H](O)[C@@H](O)[C@H]3O)C[C@]12C
601	52286-74-5	-8.9	CC(C)=CCC[C@](C)(O)C1CC[C@]2(C)C1[C@H](O)C[C@@H]1[C@@]3(C)CC[C@H](O)C(C)(C)[C@@H]3[C@@H](O[C@@H]3O[C@H](CO)[C@@H](O)[C@H](O)[C@H]3O[C@@H]3O[C@@H](C)[C@H](O)[C@@H](O)[C@H]3O)C[C@]12C
602	522-97-4	-8.9	COc1ccc2c(c1OC)CN1CCc3cc4c(cc3C1C2)OCO4
603	523-50-2	-7.1	O=c1ccc2ccc3occc3c2o1
604	525-82-6	-8.4	O=c1cc(-c2ccccc2)oc2ccccc12
605	526-99-8	-6.7	O=C(O)[C@@H](O)[C@H](O)[C@H](O)[C@@H](O)C(=O)O
606	52705-93-8	-8.2	CC(C)=CCC[C@](C)(O[C@@H]1O[C@H](CO)[C@@H](O)[C@H](O)[C@H]1O)[C@H]1CC[C@]2(C)C1[C@H](O)C[C@@H]1[C@@]3(C)CC[C@H](O[C@@H]4O[C@H](CO)[C@@H](O)[C@H](O)[C@H]4O[C@@H]4O[C@H](CO)[C@@H](O)[C@H](O)[C@H]4O)C(C)(C)[C@@H]3CC[C@]12C
607	528-48-3	-9.2	O=c1c(O)c(-c2ccc(O)c(O)c2)oc2cc(O)ccc12
608	528-50-7	-9.4	OC[C@H]1O[C@@H](O[C@H]2[C@H](O)[C@@H](O)[C@H](O)O[C@@H]2CO)[C@H](O)[C@@H](O)[C@@H]1O
609	5289-74-7	-9.4	CC(C)(O)CC[C@@H](O)[C@](C)(O)C1CC[C@@]2(O)C3=CC(=O)[C@@H]4C[C@@H](O)[C@@H](O)C[C@]4(C)[C@H]3CC[C@]12C
610	529-59-9	-10.1	O=c1c(-c2ccc(O)cc2)coc2cc(O[C@@H]3O[C@H](CO)[C@@H](O)[C@H](O)[C@H]3O)cc(O)c12
611	530-57-4	-6.4	COc1cc(C(=O)O)cc(OC)c1O
612	53-06-5	-9	C[C@]12CCC(=O)C=C1CC[C@@H]1[C@@H]2C(=O)C[C@@]2(C)[C@H]1CC[C@]2(O)C(=O)CO
613	531-75-9	-9.1	O=c1ccc2cc(O[C@@H]3O[C@H](CO)[C@@H](O)[C@H](O)[C@H]3O)c(O)cc2o1
614	533-87-9	-5.8	O=C(O)CCCCCCC[C@@H](O)[C@@H](O)CCCCCCO
615	535-83-1	-5.3	C[n+]1cccc(C(=O)[O-])c1
616	537-42-8	-7.6	COc1cc(/C=C/c2ccc(O)cc2)cc(OC)c1
617	537-73-5	-6.7	COc1ccc(/C=C/C(=O)O)cc1O
618	539-15-1	-5.9	CN(C)CCc1ccc(O)cc1
619	53956-04-0	-7.7	CC1(C)[C@@H](O[C@H]2O[C@H](C(=O)O)[C@@H](O)[C@H](O)[C@H]2O[C@@H]2O[C@H](C(=O)O)[C@@H](O)[C@H](O)[C@H]2O)CC[C@]2(C)[C@H]3C(=O)C=C4[C@@H]5C[C@@](C)(C(=O)O)CC[C@]5(C)CC[C@@]4(C)[C@]3(C)CC[C@@H]12
620	541-91-3	-7.6	CC1CCCCCCCCCCCCC(=O)C1
621	5442-12-6	-6.5	O=C1OC(=O)C2C3CCC(O3)C12
622	545-47-1	-8	C=C(C)[C@@H]1CC[C@]2(C)CC[C@]3(C)[C@H](CC[C@@H]4[C@@]5(C)CC[C@H](O)C(C)(C)[C@@H]5CC[C@]43C)C12
623	546-43-0	-8.2	C=C1C(=O)O[C@@H]2C[C@@]3(C)CCC[C@H](C)C3=C[C@H]12
624	54952-43-1	-9.1	CC(C)=CCC(O)C1=CC(=O)c2c(O)ccc(O)c2C1=O
625	5508-58-7	-9.3	C=C1CC[C@@H]2[C@](C)(CO)[C@H](O)CC[C@@]2(C)[C@@H]1C/C=C1/C(=O)OC[C@H]1O
626	551-15-5	-10.3	O=C1C[C@@H](c2ccc(O[C@@H]3O[C@H](CO)[C@@H](O)[C@H](O)[C@H]3O)cc2)Oc2cc(O)ccc21
627	552-41-0	-5.8	COc1ccc(C(C)=O)c(O)c1
628	552-66-9	-9.8	O=c1c(-c2ccc(O)cc2)coc2cc(O[C@@H]3O[C@H](CO)[C@@H](O)[C@H](O)[C@H]3O)ccc12
629	553-21-9	-7.7	C=C1C(=O)O[C@@H]2/C=C(\C)CC/C=C(\C)CC[C@@H]12
630	564-20-5	-7.5	CC1(C)CCC[C@]2(C)[C@H]3CC(=O)O[C@]3(C)CC[C@@H]12
631	566-88-1	-9.6	CC(C)CCC[C@@H](C)[C@H]1CC[C@H]2[C@@H]3CC[C@H]4CC(=O)CC[C@]4(C)[C@H]3CC[C@]12C
632	568-72-9	-8.7	Cc1coc2c1C(=O)C(=O)c1c-2ccc2c1CCCC2(C)C
633	568-73-0	-8.4	Cc1coc2c1C(=O)C(=O)c1c-2ccc2c(C)cccc12
634	57-10-3	-5.2	CCCCCCCCCCCCCCCC(=O)O
635	574-84-5	-7.4	COc1cc2ccc(=O)oc2c(O)c1O
636	577-85-5	-8.4	O=c1c(O)c(-c2ccccc2)oc2ccccc12
637	57817-89-7	-8.6	C=C1C[C@@]23CC[C@H]4[C@@](C)(CCC[C@@]4(C)C(=O)O[C@@H]4O[C@H](CO)[C@@H](O)[C@H](O)[C@H]4O)[C@@H]2CC[C@]1(O[C@@H]1O[C@H](CO)[C@@H](O)[C@H](O)[C@H]1O[C@@H]1O[C@H](CO)[C@@H](O)[C@H](O)[C@H]1O)C3
638	57-87-4	-10.2	CC(C)[C@@H](C)/C=C/[C@@H](C)[C@H]1CC[C@H]2C3=CC=C4C[C@@H](O)CC[C@]4(C)[C@H]3CC[C@]12C
639	58546-56-8	-7	COc1cc2c(c(OC)c1OC)-c1c(cc3c(c1OC)OCO3)C[C@H](C)[C@](C)(O)[C@H]2OC(=O)c1ccccc1
640	585-99-9	-9.2	OC[C@H]1O[C@H](OC[C@H]2OC(O)[C@H](O)[C@@H](O)[C@@H]2O)[C@H](O)[C@@H](O)[C@H]1O
641	218600-44-3	-8.1	CC1(C)CC[C@]2(C(=O)O)CC[C@]3(C)[C@H](C(=O)C=C4[C@@]5(C)C=C(C#N)C(=O)C(C)(C)[C@@H]5CC[C@]43C)[C@@H]2C1
642	5986-55-0	-7.2	C[C@H]1CC[C@@]2(O)C(C)(C)[C@@H]3CC[C@@]2(C)[C@H]1C3
643	6024-85-7	-8.7	COc1cc2c(cc1OC)C1Cc3ccc(OC)c(OC)c3CN1CC2
644	604-35-3	-9.6	CC(=O)O[C@H]1CC[C@@]2(C)C(=CC[C@H]3[C@@H]4CC[C@H]([C@H](C)CCCC(C)C)[C@@]4(C)CC[C@@H]32)C1
645	607-80-7	-10	c1cc2c(cc1[C@H]1OC[C@H]3[C@@H]1CO[C@@H]3c1ccc3c(c1)OCO3)OCO2
646	6078-17-7	-7.3	COc1cc2c3cc1Oc1c(OC)c(OC)cc4c1[C@@H](Cc1ccc(O)c(c1)Oc1ccc(cc1)C[C@@H]3N(C)CC2)N(C)CC4
647	6080-33-7	-6.9	COC1=C[C@@H]2[C@@H]3Cc4ccc(OC)c(O)c4[C@]2(CCN3C)CC1=O
648	60-81-1	-8.8	O=C(CCc1ccc(O)cc1)c1c(O)cc(O)cc1O[C@@H]1O[C@H](CO)[C@@H](O)[C@H](O)[C@H]1O
649	60-82-2	-8.1	O=C(CCc1ccc(O)cc1)c1c(O)cc(O)cc1O
650	61281-37-6	-7.1	COc1cc2c(c(OC)c1OC)-c1c(cc3c(c1OC)OCO3)C[C@@H](C)[C@@H](C)C2
651	61281-38-7	-6.5	COc1cc2c(c(OC)c1OC)-c1c(cc(OC)c(OC)c1OC)C[C@H](C)[C@H](C)C2
652	6138-41-6	-5.5	C[n+]1cccc(C(=O)O)c1
653	6155-35-7	-6.3	C[C@@H]1O[C@@H](O)[C@H](O)[C@H](O)[C@H]1O
654	617-05-0	-6.1	CCOC(=O)c1ccc(O)c(OC)c1
655	627-77-0	-5.9	NC(=O)NCCCC(N)C(=O)O
656	63223-86-9	-7.9	CC(C)=CCC[C@](C)(O)[C@H]1CC[C@]2(C)C1[C@H](O)C[C@@H]1[C@@]3(C)CC[C@H](O)C(C)(C)[C@@H]3[C@@H](O[C@@H]3O[C@H](CO)[C@@H](O)[C@H](O)[C@H]3O)C[C@]12C
657	632-85-9	-7.7	COc1c(O)cc(O)c2c(=O)cc(-c3ccccc3)oc12
658	635-65-4	-9.5	C=CC1=C(C)/C(=C/c2[nH]c(Cc3[nH]c(/C=C4/NC(=O)C(C)=C4C=C)c(C)c3CCC(=O)O)c(CCC(=O)O)c2C)NC1=O
659	64-04-0	-5.1	NCCc1ccccc1
660	642-71-7	-5.8	COc1cc(O)cc(OC)c1OC
661	6559-91-7	-8.7	COc1cc([C@@H]2c3cc4c(cc3[C@@H](O)[C@H]3COC(=O)[C@H]23)OCO4)cc(OC)c1O
662	65914-17-2	-9.8	OC[C@H]1O[C@@H](Oc2cc(O)cc(/C=C/c3ccc(O)cc3)c2)[C@H](O)[C@@H](O)[C@@H]1O
663	66575-29-9	-7.6	C=C[C@@]1(C)CC(=O)[C@]2(O)[C@@]3(C)[C@@H](O)CCC(C)(C)[C@@H]3[C@H](O)[C@H](OC(C)=O)[C@@]2(C)O1
664	6665-83-4	-8.5	O=c1cc(-c2ccccc2)oc2ccc(O)cc12
665	66-84-2	-6.6	N[C@H]1C(O)O[C@H](CO)[C@@H](O)[C@@H]1O
666	66-97-7	-7.3	O=c1ccc2cc3ccoc3cc2o1
667	67-47-0	-4.9	O=Cc1ccc(CO)o1
668	67920-52-9	-6.9	O=C([O-])C(O)Cc1ccc(O)c(O)c1
669	6902-91-6	-7	CC(C)=C1C/C=C(/C)CC/C=C(/C)CC1=O
670	69659-80-9	-9.8	Cc1c(S(=O)(=O)[O-])oc2c1C(=O)C(=O)c1c-2ccc2c1CCCC2(C)C
671	700-06-1	-6.3	OCc1c[nH]c2ccccc12
672	72207-94-4	-6.2	CCOc1cc(C=O)ccc1OC(C)=O
673	72-48-0	-8.5	O=C1c2ccccc2C(=O)c2c1ccc(O)c2O
674	7432-28-2	-6.4	COc1cc2c(c(OC)c1OC)-c1c(cc(OC)c(OC)c1OC)C[C@](C)(O)[C@@H](C)C2
675	76-22-2	-6.1	CC12CCC(CC1=O)C2(C)C
676	76494-51-4	-5.2	Cc1nc(C)c(C)nc1C
677	7660-25-5	-6.5	OC[C@@]1(O)OC[C@@H](O)[C@@H](O)[C@@H]1O
678	77-06-5	-8.1	C=C1C[C@]23C[C@@]1(O)CC[C@H]2[C@@]12C=C[C@H](O)[C@](C)(C(=O)O1)C2[C@@H]3C(=O)O
679	77-54-3	-7.7	CC(=O)O[C@]1(C)CC[C@@]23C[C@@H]1C(C)(C)[C@@H]2CC[C@H]3C
680	7770-78-7	-8.4	COc1cc(C[C@H]2C(=O)OC[C@@H]2Cc2ccc(OC)c(OC)c2)ccc1O
681	77-95-2	-7.2	O=C(O)[C@]1(O)C[C@@H](O)[C@@H](O)[C@H](O)C1
682	78214-33-2	-8.1	CC(C)=CCC[C@](C)(O)[C@H]1CC[C@]2(C)C1[C@H](O)C[C@@H]1[C@@]3(C)CC[C@H](O[C@@H]4O[C@H](CO)[C@@H](O)[C@H](O)[C@H]4O)C(C)(C)[C@@H]3CC[C@]12C
683	78432-77-6	-8	CC(=O)O[C@@]12CO[C@@H]1C[C@H](O)[C@@]1(C)C(=O)[C@H](O)C3=C(C)[C@@H](OC(=O)[C@H](O)[C@@H](NC(=O)c4ccccc4)c4ccccc4)C[C@@](O)([C@@H](OC(=O)c4ccccc4)C12)C3(C)C
684	80418-24-2	-7.9	CC(C)=CCC[C@](C)(O[C@@H]1O[C@H](CO)[C@@H](O)[C@H](O)[C@H]1O)[C@H]1CC[C@]2(C)[C@@H]1[C@H](O)C[C@@H]1[C@@]3(C)CC[C@H](O)C(C)(C)[C@@H]3[C@@H](O[C@@H]3O[C@H](CO)[C@@H](O)[C@H](O)[C@H]3O[C@@H]3OC[C@@H](O)[C@H](O)[C@H]3O)C[C@]12C
685	80-97-7	-9.4	CC(C)CCC[C@@H](C)C1CC[C@H]2[C@@H]3CC[C@H]4C[C@@H](O)CC[C@]4(C)[C@H]3CC[C@]12C
686	81-25-4	-9.8	C[C@H](CCC(=O)O)[C@H]1CC[C@H]2C3[C@H](O)C[C@@H]4C[C@H](O)CC[C@]4(C)[C@H]3C[C@H](O)[C@]12C
687	82373-94-2	-8.3	OC[C@H]1O[C@@H](Oc2c(O)cc(O)cc2/C=C/c2ccc(O)cc2)[C@H](O)[C@@H](O)[C@@H]1O
688	83-44-3	-8.7	C[C@H](CCC(=O)O)C1CC[C@H]2[C@@H]3CC[C@@H]4C[C@H](O)CC[C@]4(C)[C@H]3C[C@H](O)[C@]12C
689	83-46-5	-8.2	CC[C@H](CC[C@@H](C)C1CC[C@H]2[C@@H]3CC=C4C[C@@H](O)CC[C@]4(C)[C@H]3CC[C@]12C)C(C)C
690	83-48-7	-10	CC[C@H](/C=C/[C@@H](C)[C@H]1CC[C@H]2[C@@H]3CC=C4C[C@@H](O)CC[C@]4(C)[C@H]3CC[C@]12C)C(C)C
691	83-49-8	-9.4	C[C@H](CCC(=O)O)[C@H]1CC[C@H]2[C@@H]3C[C@H](O)[C@@H]4C[C@H](O)CC[C@]4(C)[C@H]3CC[C@]12C
692	83-72-7	-7.1	O=C1C=C(O)C(=O)c2ccccc21
693	83-79-4	-10.1	C=C(C)[C@H]1Cc2c(ccc3c2O[C@@H]2COc4cc(OC)c(OC)cc4[C@@H]2C3=O)O1
694	83-86-3	-5.2	O=P(O)(O)O[C@H]1[C@H](OP(=O)(O)O)[C@@H](OP(=O)(O)O)[C@H](OP(=O)(O)O)[C@@H](OP(=O)(O)O)[C@H]1OP(=O)(O)O
695	84-26-4	-10.2	O=c1c2ccccc2nc2n1CCc1c-2[nH]c2ccccc12
696	84687-43-4	-7.7	CC(C)(O)[C@@H]1CC[C@](C)([C@H]2[C@@H](O)C[C@@]3(C)[C@@H]4C[C@H](O[C@@H]5O[C@H](CO)[C@@H](O)[C@H](O)[C@H]5O)[C@H]5C(C)(C)[C@@H](O[C@@H]6OC[C@@H](O)[C@H](O)[C@H]6O)CC[C@@]56C[C@@]46CC[C@]23C)O1
697	860-79-7	-9.3	CN[C@@H](C)[C@H]1[C@H](O)C[C@@]2(C)[C@@H]3CC[C@H]4C(C)(C)[C@@H](NC)CC[C@@]45C[C@@]35CC[C@]12C
698	86-51-1	-5.5	COc1cccc(C=O)c1OC
699	87-79-6	-5.7	O=C(CO)[C@@H](O)[C@H](O)[C@@H](O)CO
700	881-68-5	-6	COc1cc(C=O)ccc1OC(C)=O
701	90-24-4	-6.1	COc1cc(O)c(C(C)=O)c(OC)c1
702	90-47-1	-7.4	O=c1c2ccccc2oc2ccccc12
703	90-50-6	-6.4	COc1cc(/C=C/C(=O)O)cc(OC)c1OC
704	92-61-5	-7	COc1cc2ccc(=O)oc2cc1O
705	960383-96-4	-8.3	COc1cc2c(cc1O)CC[n+]1cc3c(OC)c(OC)ccc3cc1-2
706	970-74-1	-8.9	Oc1cc(O)c2c(c1)O[C@H](c1cc(O)c(O)c(O)c1)[C@H](O)C2
707	989-51-5	-9.5	O=C(O[C@@H]1Cc2c(O)cc(O)cc2O[C@@H]1c1cc(O)c(O)c(O)c1)c1cc(O)c(O)c(O)c1
708	99-96-7	-6.1	O=C(O)c1ccc(O)cc1
709	1968-05-4	-9	c1ccc2c(Cc3c[nH]c4ccccc34)c[nH]c2c1
710	480-39-7	-9.3	O=C1C[C@@H](c2ccccc2)Oc2cc(O)cc(O)c21
711	73-03-0	-8.7	Nc1ncnc2c1ncn2[C@@H]1O[C@H](CO)C[C@H]1O
712	19309-14-9	-8.3	COc1cc(O)cc(O)c1C(=O)/C=C/c1ccccc1
713	481-74-3	-9.6	Cc1cc(O)c2c(c1)C(=O)c1cccc(O)c1C2=O
714	518-34-3	-8.2	COc1ccc2cc1Oc1ccc(cc1)C[C@H]1c3cc(c(OC)cc3CCN1C)Oc1c(OC)c(OC)cc3c1[C@H](C2)N(C)CC3
715	478-43-3	-10.1	O=C(O)c1cc(O)c2c(c1)C(=O)c1cccc(O)c1C2=O
716	27200-12-0	-9.2	O=C1c2c(O)cc(O)cc2O[C@H](c2cc(O)c(O)c(O)c2)[C@H]1O
717	62499-27-8	-8.2	OCc1ccc(O[C@@H]2O[C@H](CO)[C@@H](O)[C@H](O)[C@H]2O)cc1
718	528-43-8	-7.7	C=CCc1ccc(O)c(-c2cc(CC=C)ccc2O)c1
719	35354-74-6	-7.9	C=CCc1ccc(O)c(-c2ccc(O)c(CC=C)c2)c1
720	94-62-2	-8.7	O=C(/C=C/C=C/c1ccc2c(c1)OCO2)N1CCCCC1
721	56-69-9	-7.8	NC(Cc1c[nH]c2ccc(O)cc12)C(=O)O
722	544-62-7	-5.6	CCCCCCCCCCCCCCCCCCOCC(O)CO
723	20426-12-4	-7.8	O=C(/C=C/c1ccc(O)cc1)c1ccccc1
724	1552-94-9	-6.2	O=C(O)/C=C/C=C/c1ccccc1
725	71-44-3	-5.4	NCCCNCCCCNCCCN
726	2348-82-5	-6.8	COC1=CC(=O)c2ccccc2C1=O
727	504-88-1	-4.3	O=C(O)CC[N+](=O)[O-]
728	59-00-7	-7.9	O=C(O)c1cc(=O)c2cccc(O)c2[nH]1
729	343-65-7	-6.9	Nc1ccccc1C(=O)CC(N)C(=O)O
730	4773-96-0	-11	O=c1c2cc(O)c(O)cc2oc2cc(O)c([C@@H]3O[C@H](CO)[C@@H](O)[C@H](O)[C@H]3O)c(O)c12
731	4168-17-6	-9.5	CCC1=C[C@H]2CN3CCc4c([nH]c5ccccc45)[C@@](C(=O)OC)(C2)[C@@H]13
732	14375-45-2	-8	CC1=CC(=O)CC(C)(C)C1(O)/C=C/C(C)=C\C(=O)O
733	207511-10-2	-7.4	OC[C@H]1O[C@@](CO)(O[C@H]2O[C@H](CO)[C@@H](O)[C@H](O)[C@H]2O)[C@@H](O[C@H]2O[C@H](CO)[C@@H](O)[C@H](O)[C@H]2O)[C@@H]1O
734	139-85-5	-5.9	O=Cc1ccc(O)c(O)c1
735	521-61-9	-9.8	COc1cc(O)c2c(c1)C(=O)c1cc(C)cc(O)c1C2=O
736	515-03-7	-8.1	C=C[C@](C)(O)CC[C@@H]1[C@@]2(C)CCCC(C)(C)[C@@H]2CC[C@@]1(C)O
737	107668-79-1	-7	CCN1C[C@]2(COC)CC[C@H](OC)[C@]34C1[C@@H]([C@H](OC)C23)[C@@]1(OC(C)=O)C[C@H](OC)[C@]2(O)C[C@@H]4C1[C@H]2C(=O)c1ccc(OC)cc1
738	70674-90-7	-8.2	CCC1=C[C@@H]2CN3CCc4c([nH]c5ccccc45)[C@@](C(=O)OC)(C2)[C@@H]13
739	16830-15-2	-11.9	C[C@H]1[C@H](C)CC[C@]2(C(=O)O[C@@H]3O[C@@H](CO[C@@H]4O[C@H](CO)[C@@H](O[C@@H]5O[C@@H](C)[C@H](O)[C@@H](O)[C@H]5O)[C@H](O)[C@H]4O)[C@@H](O)[C@H](O)[C@H]3O)CC[C@]3(C)C(=CC[C@@H]4[C@@]5(C)C[C@@H](O)[C@H](O)[C@@](C)(CO)[C@@H]5CC[C@]43C)[C@H]12
740	102518-79-6	-7.3	CC=C1[C@H]2C=C(C)C[C@]1(N)c1ccc(=O)[nH]c1C2
741	34157-83-0	-8.8	CC1=C(O)C(=O)C=C2C1=CC=C1[C@@]2(C)CC[C@@]2(C)[C@@H]3C[C@](C)(C(=O)O)CC[C@]3(C)CC[C@]12C
742	299-39-8	-8.1	C1CCN2C[C@H]3C[C@H](CN4CCCC[C@@H]34)[C@H]2C1
743	83148-91-8	-8.2	O=C1CCC[C@H]2[C@@H]3CCCN4CCC[C@@H](CN12)[C@H]34
744	56-47-3	-9.5	CC(=O)OCC(=O)[C@H]1CC[C@H]2[C@@H]3CCC4=CC(=O)CC[C@]4(C)[C@H]3CC[C@]12C
745	465-99-6	-7.2	CC1(C)CC[C@]2(C(=O)O)CC[C@]3(C)C(=CC[C@@H]4[C@@]5(C)CC[C@H](O)[C@@](C)(CO)[C@@H]5CC[C@]43C)[C@@H]2C1
746	2103-64-2	-8.4	O=C1OC2(c3ccccc31)c1ccc(O)c(O)c1Oc1c2ccc(O)c1O
747	70553-76-3	-8.4	COc1cc2c(cc1O)[C@@H](Cc1ccc(O)c(Oc3ccc(C[C@@H]4c5cc(OC)c(OC)cc5CCN4C)cc3)c1)N(C)CC2
748	2385-63-9	-8.6	COc1cc2c(cc1OC)[C@@H](Cc1ccc(O)c(Oc3cc4c(cc3OC)CCN(C)[C@@H]4Cc3ccc(O)cc3)c1)N(C)CC2
749	19879-30-2	-9.4	COc1cc2c(cc1CC=C(C)C)C(=O)C[C@@H](c1ccc(O)cc1)O2
750	514-10-3	-9.5	CC(C)C1=CC2=CC[C@@H]3[C@](C)(CCC[C@@]3(C)C(=O)O)[C@H]2CC1
751	51-67-2	-5.5	NCCc1ccc(O)cc1
752	473-98-3	-7.6	C=C(C)[C@@H]1CC[C@]2(CO)CC[C@]3(C)[C@H](CC[C@@H]4[C@@]5(C)CC[C@H](O)C(C)(C)[C@@H]5CC[C@]43C)C12
753	436-77-1	-8.4	COc1ccc2cc1Oc1ccc(cc1)C[C@H]1c3cc(c(OC)cc3CCN1C)Oc1c(O)c(OC)cc3c1[C@H](C2)N(C)CC3
754	472-61-7	-9.6	CC1=C(/C=C/C(C)=C/C=C/C(C)=C/C=C/C=C(C)/C=C/C=C(C)/C=C/C2=C(C)C(=O)[C@@H](O)CC2(C)C)C(C)(C)C[C@H](O)C1=O
755	6138-23-4	-8.8	OC[C@H]1O[C@H](O[C@H]2O[C@H](CO)[C@@H](O)[C@H](O)[C@H]2O)[C@H](O)[C@@H](O)[C@@H]1O
756	115841-09-3	-9.8	O=C(/C=C/c1ccc(O)c2oc(-c3ccc(O)c(O)c3)cc12)O[C@H](Cc1ccc(O)c(O)c1)C(=O)O
757	38395-02-7	-9.4	CC(=O)[C@]1(O)CC[C@@]2(O)[C@]1(C)[C@H](OC(=O)/C=C(\C)C(C)C)C[C@@H]1[C@@]3(C)CC[C@H](O)CC3=CC[C@]12O
758	72962-43-7	-8	CC(C)[C@H](C)[C@@H](O)[C@H](O)[C@@H](C)[C@H]1CC[C@H]2[C@@H]3COC(=O)[C@H]4C[C@H](O)[C@H](O)C[C@]4(C)[C@H]3CC[C@]12C
759	487-03-6	-8	Cc1nccc2c1[nH]c1cc(O)ccc12
760	5392-40-5	-5.5	CC(C)=CCCC(C)=CC=O
761	486-84-0	-7.4	Cc1nccc2c1[nH]c1ccccc12
762	489-84-9	-7.3	Cc1ccc(C(C)C)cc2c(C)ccc1-2
763	38136-70-8	-9.5	O=C1N[C@@H](Cc2c[nH]c3ccccc23)C(=O)N2CCC[C@@H]12
764	28649-59-4	-7.7	CC(=O)O[C@H]1C2[C@@H](OC(=O)Cc3ccccc3)[C@@H](C)C[C@]2(OC(C)=O)C(=O)/C(C)=C/[C@@H]2[C@H](CC[C@@]13CO3)C2(C)C
765	76822-21-4	-7.2	O=C(O)[C@H](O)Cc1ccc(O)c(O)c1
766	11041-94-4	-8.9	Oc1ccc(CC2NCCc3cc(O)c(O)cc32)cc1
767	152-95-4	-10.1	O=c1c(-c2ccc(O[C@@H]3O[C@H](CO)[C@@H](O)[C@H](O)[C@H]3O)cc2)coc2cc(O)cc(O)c12
768	17092-92-1	-6.7	CC1(C)CCC[C@@]2(C)OC(=O)C=C12
769	58543-16-1	-7.6	C=C1C[C@@]23CC[C@H]4[C@@](C)(CCC[C@@]4(C)C(=O)O[C@@H]4O[C@H](CO)[C@@H](O)[C@H](O)[C@H]4O)[C@@H]2CC[C@]1(O[C@@H]1O[C@H](CO)[C@@H](O)[C@H](O[C@@H]2O[C@H](CO)[C@@H](O)[C@H](O)[C@H]2O)[C@H]1O[C@@H]1O[C@H](CO)[C@@H](O)[C@H](O)[C@H]1O)C3
770	8000-46-2	-6.4	C/C=C(\C)C(=O)OC/C=C(\C)CCC=C(C)C
771	106-22-9	-5.3	CC(C)=CCCC(C)CCO
772	107-43-7	-4.1	C[N+](C)(C)CC(=O)[O-]
773	38899-05-7	-7.5	O=S(=O)([O-])N[C@H]1C(O)O[C@H](CO)[C@@H](O)[C@@H]1O
774	2244-16-8	-5.4	C=C(C)[C@H]1CC=C(C)C(=O)C1
775	4429-63-4	-8	CC[C@]12C=CCN3CC[C@]4(C(=C(C(=O)OC)C1)Nc1ccccc14)[C@@H]32
776	471-66-9	-8	CC1(C)CC[C@]2(C)CC[C@]3(C)C(=CC[C@@H]4[C@@]5(C)CC[C@@H](O)[C@](C)(C(=O)O)[C@@H]5CC[C@]43C)[C@@H]2C1
777	471-34-1	-3	O=C([O-])[O-]
778	14113-05-4	-5.5	O=C(O)/C=C/CCCCCCCO
779	4136-37-2	-5.4	C[N+]1(C)CCC[C@H]1C(=O)O
780	150-86-7	-6.3	C/C(=C\CO)CCCC(C)CCCC(C)CCCC(C)C
781	922-32-7	-6.5	CN(CC(=O)[O-])C(=N)NP(=O)([O-])O
782	68399-76-8	-6.3	O=C([O-])c1cc(=O)[nH]c(=O)[nH]1
783	73536-69-3	-7.5	COC(=O)c1cc(OC)c2c(c1-c1c(C(=O)OC)cc(OC)c3c1OCO3)OCO2
784	2591-17-5	-8.1	O=C(O)[C@H]1CSC(c2nc3ccc(O)cc3s2)=N1
785	536-59-4	-5.7	C=C(C)C1CC=C(CO)CC1
786	51059-44-0	-9.6	COc1c(O[C@@H]2O[C@H](C(=O)O)[C@@H](O)[C@H](O)[C@H]2O)cc(O)c2c(=O)cc(-c3ccccc3)oc12
787	529-53-3	-9.4	O=c1cc(-c2ccc(O)cc2)oc2cc(O)c(O)c(O)c12
788	17990-42-0	-8.4	CC1(C)CC[C@]2(C(=O)O)CC[C@]3(C)C(=CC[C@@H]4[C@@]5(C)CCC(=O)C(C)(C)[C@@H]5CC[C@]43C)[C@@H]2C1
789	614-47-1	-7.2	O=C(/C=C/c1ccccc1)c1ccccc1
790	6246-46-4	-7.8	C[C@H]1[C@H](C)CC[C@]2(C(=O)O)CC[C@]3(C)C(=CC[C@@H]4[C@@]5(C)CCC(=O)C(C)(C)[C@@H]5CC[C@]43C)[C@H]12
791	476-28-8	-9.4	O[C@H]1[C@H]2c3cc4c(cc3CN3CCC(=C[C@@H]1O)[C@H]23)OCO4
792	578-86-9	-9.1	O=C1C[C@@H](c2ccc(O)cc2)Oc2cc(O)ccc21
793	75887-54-6	-8.8	CCO[C@H]1O[C@@H]2O[C@@]3(C)CC[C@H]4[C@H](C)CC[C@@H]([C@H]1C)[C@@]24OO3
794	565-63-9	-4.7	C/C=C(/C)C(=O)O
795	1157-39-7	-8.5	COc1ccc(-c2coc3cc(OC)ccc3c2=O)cc1
796	22255-22-7	-7.8	COc1ccc(/C=C/c2cc(OC)cc(OC)c2)cc1
797	27975-19-5	-9.4	C[C@@]12CCC3[C@@](CC[C@@H]4[C@](C)(C(=O)O)CCC[C@@]34C)(CC1=O)C2
798	84605-18-5	-7.6	CC(C)(O)[C@H]1CC[C@@](C)([C@H]2[C@@H](O)C[C@@]3(C)[C@@H]4C[C@H](O)[C@H]5C(C)(C)[C@@H](O)CC[C@@]56C[C@@]46CC[C@]23C)O1
799	6882-68-4	-8.3	O=C1CCC[C@@H]2[C@H]3CCCN4CCC[C@H](CN12)[C@@H]34
800	487-11-6	-5.9	C=CCc1cc(OC)c(OC)c(OC)c1
801	6754-58-1	-8.9	COc1cc(O)c(CC=C(C)C)c(O)c1C(=O)/C=C/c1ccc(O)cc1
802	42079-78-7	-8.3	COc1cccc2oc(-c3ccccc3)cc(=O)c12
803	22368-21-4	-9.2	COc1ccc(-c2cc(=O)c3c(O)c(OC)c(O)cc3o2)cc1OC
804	469-59-0	-9.3	CC1=C2C(=O)[C@H]3[C@@H](CC=C4C[C@@H](O)CC[C@@]43C)[C@@H]2CC[C@]12O[C@@H]1C[C@H](C)CN[C@H]1[C@H]2C
805	60-70-8	-10	Cc1c([C@H](C)C2NC[C@@H](C)C[C@H]2O)ccc2c1C[C@H]1[C@H]2CC=C2C[C@@H](O)CC[C@@]21C
806	63550-99-2	-8.9	C=C1C[C@]23CC[C@H]4[C@@](C)(CCC[C@@]4(C)C(=O)O[C@@H]4O[C@H](CO)[C@@H](O)[C@H](O)[C@H]4O)[C@@H]2CC[C@@]1(O[C@@H]1O[C@H](CO)[C@@H](O)[C@H](O[C@@H]2O[C@H](CO)[C@@H](O)[C@H](O)[C@H]2O[C@@H]2O[C@@H](C)[C@H](O)[C@@H](O)[C@H]2O)[C@H]1O)C3
807	24316-19-6	-7.6	COC1=C[C@]23CCCN2CCc2cc4c(cc2[C@@H]3[C@@H]1O)OCO4
808	27013-91-8	-8.7	C[C@@H]1O[C@@H](O[C@H]2[C@H](O[C@H]3CC[C@@]4(C)[C@@H](CC[C@]5(C)[C@@H]4CC=C4[C@@H]6CC(C)(C)CC[C@]6(C(=O)O)CC[C@]45C)[C@]3(C)CO)OC[C@H](O)[C@@H]2O)[C@H](O)[C@H](O)[C@H]1O
809	475-83-2	-8	COc1cc2c3c(c1OC)-c1ccccc1C[C@H]3N(C)CC2
810	631-01-6	-7.4	CC1(C)CC[C@]2(C(=O)O)[C@H](O)C[C@]3(C)C(=CC[C@@H]4[C@@]5(C)CC[C@H](O)[C@@](C)(C=O)[C@@H]5CC[C@]43C)[C@@H]2C1
811	5058-13-9	-9.3	C/C=C(\C)C(=O)OC(C)(C)[C@@H]1Cc2c(ccc3ccc(=O)oc23)O1
812	87205-99-0	-9	Cc1cccc2c3c(ccc12)C1=C(C(=O)C3=O)[C@@H](C)CO1
813	61276-17-3	-9.6	C[C@@H]1O[C@@H](O[C@@H]2[C@@H](O)[C@H](OCCc3ccc(O)c(O)c3)O[C@H](CO)[C@H]2OC(=O)/C=C/c2ccc(O)c(O)c2)[C@H](O)[C@H](O)[C@H]1O
814	5373-11-5	-9.9	O=c1cc(-c2ccc(O)c(O)c2)oc2cc(O[C@@H]3O[C@H](CO)[C@@H](O)[C@H](O)[C@H]3O)cc(O)c12
815	63-91-2	-6.2	N[C@@H](Cc1ccccc1)C(=O)O
816	57-91-0	-8.7	C[C@]12CC[C@@H]3c4ccc(O)cc4CC[C@H]3[C@@H]1CC[C@H]2O
817	334-48-5	-4.7	CCCCCCCCCC(=O)O
818	26833-87-4	-7.4	COC(=O)C[C@](O)(CCCC(C)(C)O)C(=O)O[C@@H]1C(OC)=C[C@]23CCCN2CCc2cc4c(cc2[C@H]13)OCO4
819	84104-71-2	-8.3	CC1(C)[C@@H](O)CC[C@]2(C)[C@H]3CC=C4[C@@H]5C[C@@]6(C)C[C@H](OC6=O)[C@]5(C)CC[C@@]4(C)[C@]3(C)CC[C@@H]12
820	37921-38-3	-8	COc1c2c(cc3oc(CO)cc(=O)c13)O[C@H](C(C)(C)O)C2
821	524-12-9	-9.7	COc1cc(O)c2c(c1)oc(=O)c1c3cc(O)c(O)cc3oc21
822	80321-69-3	-9.1	CC(C)=CCC[C@](C)(O[C@@H]1O[C@H](CO[C@@H]2O[C@H](CO)[C@@H](O)[C@H](O)[C@H]2O)[C@@H](O)[C@H](O)[C@H]1O)[C@H]1CC[C@]2(C)C1[C@H](O)C[C@@H]1[C@@]3(C)CC[C@H](O[C@@H]4O[C@H](CO)[C@@H](O)[C@H](O)[C@H]4O)C(C)(C)[C@@H]3CC[C@]12C
823	482-38-2	-11.3	C[C@@H]1O[C@@H](Oc2cc(O)c3c(=O)c(O[C@@H]4O[C@@H](C)[C@H](O)[C@@H](O)[C@H]4O)c(-c4ccc(O)cc4)oc3c2)[C@H](O)[C@H](O)[C@H]1O
824	20633-67-4	-10.1	COc1ccc(-c2coc3cc(O[C@@H]4O[C@H](CO)[C@@H](O)[C@H](O)[C@H]4O)ccc3c2=O)cc1O
825	751-03-1	-8.5	CC1(C)OC(=O)C=C[C@]2(C)[C@H]3CC[C@@]4(C)[C@H](c5ccoc5)OC(=O)[C@H]5O[C@]54[C@]3(C)C(=O)C[C@@H]12
826	4547-24-4	-7.5	C[C@H]1[C@H](C)CC[C@]2(C(=O)O)CC[C@]3(C)C(=CC[C@@H]4[C@@]5(C)C[C@@H](O)[C@H](O)C(C)(C)[C@@H]5CC[C@]43C)[C@H]12
827	7431-77-8	-6.6	COc1cc(/C=C/C(=O)OCC[N+](C)(C)C)c(OC)cc1O
828	74285-86-2	-9.7	CC(C)c1ccc2c(c1O)CC[C@H]1C3=C(CC[C@]21C)C(=O)OC3
829	136656-07-0	-9.4	C[C@@H](CCC1(O)O[C@H]2C[C@H]3[C@@H]4CC[C@@H]5C[C@@H](O[C@@H]6O[C@H](CO)[C@H](O)[C@H](O)[C@H]6O[C@@H]6O[C@H](CO)[C@@H](O)[C@H](O)[C@H]6O)CC[C@]5(C)[C@H]4CC[C@]3(C)C2[C@@H]1C)CO[C@@H]1O[C@H](CO)[C@@H](O)[C@H](O)[C@H]1O
830	41059-79-4	-11.1	CC1CC[C@@]2(OC1)O[C@H]1C[C@H]3[C@@H]4CC[C@@H]5C[C@@H](O[C@@H]6O[C@H](CO)[C@H](O)[C@H](O)[C@H]6O[C@@H]6O[C@H](CO)[C@@H](O)[C@H](O)[C@H]6O)CC[C@]5(C)[C@H]4CC[C@]3(C)C1[C@@H]2C
831	113558-15-9	-7.9	COc1ccc(-c2oc3c(CC=C(C)C)c(O)cc(O)c3c(=O)c2O[C@@H]2O[C@@H](C)[C@H](O)[C@@H](O)[C@H]2O)cc1
832	110642-44-9	-9.8	COc1ccc(-c2oc3c(CC=C(C)C)c(O[C@@H]4O[C@H](CO)[C@@H](O)[C@H](O)[C@H]4O)cc(O)c3c(=O)c2O[C@@H]2O[C@@H](C)[C@H](O)[C@@H](O)[C@H]2O[C@@H]2O[C@@H](C)[C@H](O)[C@@H](O)[C@H]2O)cc1
833	118525-40-9	-8.8	COc1ccc(-c2oc3c(CC=C(C)C)c(O)cc(O)c3c(=O)c2O)cc1
834	18642-23-4	-9.5	CC(C)=CCc1cc2c(cc1O)oc(=O)c1c3ccc(O)cc3oc21
835	53963-43-2	-8.3	CC(C)=CCC[C@](C)(O[C@@H]1O[C@H](CO)[C@@H](O)[C@H](O)[C@H]1O)[C@H]1CC[C@]2(C)C1[C@H](O)C[C@@H]1[C@@]3(C)CC[C@H](O)C(C)(C)[C@@H]3[C@@H](O)C[C@]12C
836	14197-60-5	-7.8	CC(C)=CCC[C@](C)(O)[C@H]1CC[C@]2(C)C1[C@H](O)C[C@@H]1[C@@]3(C)CC[C@H](O[C@@H]4O[C@H](CO)[C@@H](O)[C@H](O)[C@H]4O[C@@H]4O[C@H](CO)[C@@H](O)[C@H](O)[C@H]4O)C(C)(C)[C@@H]3CC[C@]12C
837	59870-68-7	-9.6	CC1(C)C=Cc2c(ccc3c2OC[C@@H](c2ccc(O)cc2O)C3)O1
838	6199-67-3	-9.2	CC(=O)OC(C)(C)/C=C/C(=O)[C@](C)(O)[C@H]1[C@H](O)C[C@@]2(C)[C@@H]3CC=C4[C@@H](C[C@H](O)C(=O)C4(C)C)[C@]3(C)C(=O)C[C@]12C
839	23513-14-6	-6.8	CCCCC[C@H](O)CC(=O)CCc1ccc(O)c(OC)c1
840	7084-24-4	-9.5	OC[C@H]1O[C@@H](Oc2cc3c(O)cc(O)cc3[o+]c2-c2ccc(O)c(O)c2)[C@H](O)[C@@H](O)[C@@H]1O
841	118-34-3	-7.7	COc1cc(/C=C/CO)cc(OC)c1O[C@@H]1O[C@H](CO)[C@@H](O)[C@H](O)[C@H]1O
842	104777-68-6	-10.2	O=C(/C=C/c1ccc(O)c(O)c1)O[C@H]1[C@H](O[C@@H]2O[C@H](CO)[C@@H](O)[C@H](O)[C@H]2O)[C@@H](O)[C@H](OCCc2ccc(O)c(O)c2)O[C@@H]1CO
843	96990-18-0	-8.1	CC1(C)CC[C@]2(C(=O)O)CC[C@]3(C)C(=CC[C@@H]4[C@@]5(C)CC[C@H](O[C@@H]6O[C@@H](C(=O)O)[C@H](O)[C@@H](O[C@H]7OC[C@H](O)[C@@H](O)[C@@H]7O)[C@@H]6O)C(C)(C)[C@@H]5CC[C@]43C)[C@@H]2C1
844	13657-68-6	-6.8	C/C1=C\CC[C@H](C)C(=O)C[C@H](C(C)C)C(=O)C1
845	10597-60-1	-6.1	OCCc1ccc(O)c(O)c1
846	84272-85-5	-9.3	COc1c2c(cc3oc(C)cc(=O)c13)O[C@H](C(C)(C)O[C@@H]1O[C@H](CO)[C@@H](O)[C@H](O)[C@H]1O)C2
847	25406-64-8	-8	COC(=O)C1=CO[C@@H](O[C@@H]2O[C@H](CO)[C@@H](O)[C@H](O)[C@H]2O)C2[C@H](C)OC(O)C[C@H]12
848	158932-33-3	-7.7	COc1cc(C[C@@H](CO[C@@H]2O[C@H](CO)[C@@H](O)[C@H](O)[C@H]2O)[C@H](CO[C@@H]2O[C@H](CO)[C@@H](O)[C@H](O)[C@H]2O)Cc2ccc(O)c(OC)c2)ccc1O
849	479-98-1	-8.4	OCC1=C[C@@H](O)[C@@H]2C=CO[C@@H](O[C@@H]3O[C@H](CO)[C@@H](O)[C@H](O)[C@H]3O)[C@H]12
850	1617-53-4	-10.5	O=c1cc(-c2ccc(O)c(-c3c(O)cc(O)c4c(=O)cc(-c5ccc(O)cc5)oc34)c2)oc2cc(O)cc(O)c12
851	107316-88-1	-8.7	C[C@@]1(C(=O)O)CC[C@]2(C)CC[C@]3(C)C4=CC(=O)c5c(cc(O)c(O)c5C=O)[C@]4(C)CC[C@@]3(C)[C@@H]2C1
852	3895-92-9	-9.3	COc1ccc2c(c[n+](C)c3c4cc5c(cc4ccc23)OCO5)c1OC
853	80154-34-3	-7.9	O=Cc1ccc(O[C@@H]2O[C@H](CO)[C@@H](O)[C@@H](O)[C@H]2O)cc1
854	130-86-9	-9.3	CN1CCc2cc3c(cc2C(=O)Cc2ccc4c(c2C1)OCO4)OCO3
855	470-37-1	-7.9	CC(=O)O[C@H]1[C@H]2O[C@]23[C@@H]2CC[C@@H]4C[C@@H](O)CC[C@]4(C)[C@H]2CC[C@]3(C)[C@H]1c1ccc(=O)oc1
856	548-77-6	-9	COc1c(O)cc2occ(-c3ccc(O)cc3)c(=O)c2c1O
857	22681-72-7	-7	CC(O)(C(=O)O)c1ccc(O)c(O)c1
858	64924-67-0	-9.3	O=C(C[C@@H]1NCCC[C@H]1O)Cn1cnc2cc(Br)c(Cl)cc2c1=O
859	65391-42-6	-8.1	CC(C)C[C@H](NC(=O)[C@@H](O)[C@H](N)Cc1ccccc1)C(=O)O
860	137-08-6	-6.5	CC(C)(CO)[C@@H](O)C(=O)NCCC(=O)O
861	54-47-7	-7.2	Cc1ncc(COP(=O)(O)O)c(C=O)c1O
862	58749-22-7	-8.4	C=CC(C)(C)c1cc(/C=C/C(=O)c2ccc(O)cc2)c(OC)cc1O
863	1847-58-1	-5.8	CCCCCCCCCCCCOC(=O)CS(=O)(=O)[O-]
864	2156-56-1	-3.8	O=C([O-])C(Cl)Cl
865	57644-54-9	-5.7	O=C([O-])CC(O)(CC(=O)[O-])C(=O)[O-]
866	1392-21-8	-7	CCCC(=O)O[C@H]1[C@H](C)O[C@@H](O[C@H]2[C@H](N(C)C)[C@@H](O)[C@H](O[C@H]3[C@@H](CC=O)C[C@@H](C)[C@@H](O)/C=C/C=C/C[C@@H](C)OC(=O)C[C@@H](O)[C@@H]3OC)O[C@@H]2C)C[C@@]1(C)O
867	145435-72-9	-7.1	CCCN1C[C@H](C)[C@@H](O)[C@](C)(O)[C@@H](CC)OC(=O)[C@H](C)[C@@H](O[C@H]2C[C@@](C)(OC)[C@@H](O)[C@H](C)O2)[C@H](C)[C@@H](O[C@@H]2O[C@H](C)C[C@H](N(C)C)[C@H]2O)[C@](C)(O)C[C@H]1C
868	39432-56-9	-7.5	COc1cc([C@H]2OC[C@H]3[C@@H]2CO[C@H]3c2cc(OC)c(O[C@@H]3O[C@H](CO)[C@@H](O)[C@H](O)[C@H]3O)c(OC)c2)cc(OC)c1O[C@H]1O[C@@H](CO)[C@H](O)[C@@H](O)[C@@H]1O
869	611-40-5	-9.3	COc1c(O[C@@H]2O[C@H](CO)[C@@H](O)[C@H](O)[C@H]2O)cc2occ(-c3ccc(O)cc3)c(=O)c2c1O
870	55290-63-6	-5.9	C/C=C/C#CC#C/C=C/c1ccco1
871	76958-99-1	-7.8	C=C1CC[C@@H]2[C@](C)(COC(=O)CCC(=O)[O-])[C@H](OC(=O)CCC(=O)O)CC[C@@]2(C)[C@@H]1/C=C/C1=CCOC1=O
872	548-83-4	-9.5	O=c1c(O)c(-c2ccccc2)oc2cc(O)cc(O)c12
873	19431-84-6	-7.5	CC1=C[C@@]2(O)O[C@@]3(CC2=C(C)C)[C@@H](C)CC[C@@H]13
874	79916-77-1	-9.2	C[C@@H]1O[C@@H](OC[C@H]2O[C@@H](OCCc3ccc(O)c(O)c3)[C@H](O)[C@@H](O)[C@@H]2OC(=O)/C=C/c2ccc(O)c(O)c2)[C@H](O)[C@H](O)[C@H]1O
875	64820-99-1	-8.8	C[C@@H]1O[C@@H](O[C@@H]2[C@@H](O)[C@H](O)[C@@H](CO)O[C@H]2c2c(O)cc(O)c3c(=O)cc(-c4ccc(O)cc4)oc23)[C@H](O)[C@H](O)[C@H]1O
876	55481-88-4	-7.9	COC(=O)c1c2c(c3ccccc3c1O)OC(C)(C)C=C2
877	78281-02-4	-8.4	O=C(/C=C/c1ccc(O)cc1)C1=C(O)C(O)([C@@H]2O[C@H](CO)[C@@H](O)[C@H](O)[C@H]2O)C(O)=C([C@@H]2O[C@H](CO)[C@@H](O)[C@H](O)[C@H]2O)C1=O
878	19130-96-2	-6.2	OC[C@H]1NC[C@H](O)[C@@H](O)[C@@H]1O
879	533-31-3	-5.8	Oc1ccc2c(c1)OCO2
880	28831-65-4	-9	O=C(/C=C/c1ccc(O)c2c1[C@H](C(=O)O)[C@@H](c1ccc(O)c(O)c1)O2)O[C@H](Cc1ccc(O)c(O)c1)C(=O)O
881	162857-78-5	-8.9	COc1cc2c(=O)c3c(O)c([C@@H]4O[C@H](CO[C@@H]5OC[C@](O)(CO)[C@H]5O)[C@@H](O)[C@H](O)[C@H]4O)c(O)cc3oc2cc1O
882	139891-98-8	-8.1	COc1cc(/C=C/C(=O)OC[C@H]2O[C@H](O[C@]3(CO)O[C@H](CO)[C@@H](O)[C@@H]3OC(=O)/C=C/c3cc(OC)c(O)c(OC)c3)[C@H](O)[C@@H](O)[C@@H]2O)cc(OC)c1O
883	2883-98-9	-5.9	C/C=C/c1cc(OC)c(OC)cc1OC
884	499-44-5	-6.3	CC(C)c1cccc(O)c(=O)c1
885	481-06-1	-7.9	CC1=C2[C@H]3OC(=O)[C@@H](C)[C@@H]3CC[C@@]2(C)C=CC1=O
886	884-35-5	-6.1	COC(=O)c1cc(OC)c(O)c(OC)c1
887	99-76-3	-5.7	COC(=O)c1ccc(O)cc1
888	831-61-8	-6.9	CCOC(=O)c1cc(O)c(O)c(O)c1
889	99-24-1	-6.7	COC(=O)c1cc(O)c(O)c(O)c1
890	501-52-0	-6	O=C(O)CCc1ccccc1
891	111-20-6	-5.7	O=C(O)CCCCCCCCC(=O)O
892	1197-09-7	-6.2	CC(=O)c1ccc(O)c(O)c1
893	36062-04-1	-7.8	COc1cc(CCC(=O)CC(=O)CCc2ccc(O)c(OC)c2)ccc1O
894	500-66-3	-6.2	CCCCCc1cc(O)cc(O)c1
895	5631-68-5	-6.4	O=C(O)CCc1ccc(O)cc1O
896	10210-17-0	-6	OCCCc1ccc(O)cc1
897	530-55-2	-5.6	COC1=CC(=O)C=C(OC)C1=O
898	621-59-0	-5.6	COc1ccc(C=O)cc1O
899	488-17-5	-5.4	Cc1cccc(O)c1O
900	156-38-7	-5.9	O=C(O)Cc1ccc(O)cc1
901	93-07-2	-6	COc1ccc(C(=O)O)cc1OC
902	2033-89-8	-5.5	COc1ccc(O)cc1OC
903	131-11-3	-5.9	COC(=O)c1ccccc1C(=O)OC
904	134-96-3	-5.7	COc1cc(C=O)cc(OC)c1O
905	504-15-4	-5.8	Cc1cc(O)cc(O)c1
906	87-66-1	-5.7	Oc1cccc(O)c1O
907	99-93-4	-5.6	CC(=O)c1ccc(O)cc1
908	89-84-9	-6	CC(=O)c1ccc(O)cc1O
909	623-05-2	-5.4	OCc1ccc(O)cc1
910	530-59-6	-6.2	COc1cc(/C=C/C(=O)O)cc(OC)c1O
911	42438-89-1	-7.6	COc1cc(O)cc(/C=C/c2ccc(O)cc2)c1
912	488-44-8	-5.8	OC[C@@H](O)[C@@H](O)[C@@H](O)[C@@H](O)CO
913	1466-76-8	-6	COc1cccc(OC)c1C(=O)O
914	2316-26-9	-6.3	COc1ccc(/C=C/C(=O)O)cc1OC
915	705-15-7	-6	COc1ccc(O)c(C(C)=O)c1
916	9004-61-9	-7.2	CC(=O)NC1C(O)OC(CO)C(O)C1OC1OC(C(=O)O)C(OC2OC(CO)C(O)C(OC3OC(C(=O)O)C(O)C(O)C3O)C2NC(C)=O)C(O)C1O
917	110-17-8	-4.9	O=C(O)/C=C/C(=O)O
918	20183-47-5	-7.8	CC1(C)CC[C@]2(C(=O)O)CC[C@]3(CO)C(=CC[C@@H]4[C@@]5(C)C[C@H](O)[C@H](O[C@@H]6O[C@H](CO)[C@@H](O)[C@H](O)[C@H]6O)[C@@](C)(C(=O)O)[C@@H]5CC[C@]43C)[C@@H]2C1
919	4373-41-5	-7.7	CC1(C)CC[C@]2(C(=O)O)CC[C@]3(C)C(=CC[C@@H]4[C@@]5(C)C[C@@H](O)[C@H](O)C(C)(C)[C@@H]5CC[C@]43C)[C@@H]2C1
920	39011-91-1	-9	C[C@@]12C[C@@]3(O)O[C@@H](O1)[C@]1(COC(=O)c4ccc(O)cc4)[C@H]3C[C@@]12O[C@@H]1O[C@H](CO)[C@@H](O)[C@H](O)[C@H]1O
921	19083-00-2	-9	C[C@@H]1CC[C@@]2(OC1)O[C@H]1C[C@H]3[C@@H]4CC=C5C[C@@H](O[C@@H]6O[C@H](CO)[C@@H](O)[C@H](O[C@@H]7O[C@H](CO)[C@@H](O)[C@H](O)[C@H]7O)[C@H]6O[C@@H]6O[C@@H](C)[C@H](O)[C@@H](O)[C@H]6O)CC[C@]5(C)[C@H]4CC[C@]3(C)C1[C@@H]2C
922	524-20-9	-7.7	COc1cc2c(cc1OC)[C@@H](Cc1ccc(O)cc1)N(C)CC2
923	500-65-2	-8.4	COc1ccc(/C=C/c2cc(O)cc(O)c2)cc1O
924	73069-27-9	-8	C/C=C(/C)C(=O)O[C@H]1[C@@H](OC(C)=O)c2c(ccc3ccc(=O)oc23)OC1(C)C
925	117060-54-5	-10.1	O=c1c(-c2ccc(O)c(O)c2)coc2c([C@@H]3O[C@H](CO)[C@@H](O)[C@H](O)[C@H]3O)c(O)ccc12
926	55750-84-0	-9.3	CC(/C=C/C=C(\C)C(=O)O[C@@H]1O[C@H](CO)[C@@H](O)[C@H](O)[C@H]1O)=C\C=C\C=C(C)\C=C\C=C(/C)C(=O)O[C@@H]1O[C@H](CO[C@@H]2O[C@H](CO)[C@@H](O)[C@H](O)[C@H]2O)[C@@H](O)[C@@H](O)[C@H]1O
927	114482-86-9	-10.5	O=c1cc(-c2ccccc2)oc2cc(O[C@@H]3O[C@H](CO[C@@H]4O[C@H](CO)[C@@H](O)[C@H](O)[C@H]4O)[C@@H](O)[C@H](O)[C@H]3O)c(O)c(O)c12
928	524-30-1	-7.4	COc1cc2ccc(=O)oc2c(O[C@@H]2O[C@H](CO)[C@@H](O)[C@H](O)[C@H]2O)c1O
929	63492-69-3	-7.9	N#C/C=C1/C=C[C@@H](O)[C@H](O)[C@H]1O[C@@H]1O[C@H](CO)[C@@H](O)[C@H](O)[C@H]1O
930	14259-47-3	-11.3	COc1ccc([C@@H]2CC(=O)c3c(O)cc(O[C@@H]4O[C@H](CO[C@@H]5O[C@@H](C)[C@H](O)[C@@H](O)[C@H]5O)[C@@H](O)[C@H](O)[C@H]4O)cc3O2)cc1
931	81720-05-0	-9.8	OC[C@H]1O[C@@H](OC[C@H]2O[C@@H](O[C@@H]3OC=C[C@H]4[C@H](O)[C@@H]5O[C@]5(CO)[C@@H]34)[C@H](O)[C@@H](O)[C@@H]2O)[C@H](O)[C@@H](O)[C@H]1O
932	126054-77-1	-7.9	CC(C)(O[C@@H]1O[C@H](CO)[C@@H](O)[C@H](O)[C@H]1O)[C@@H]1CC[C@](O)(CO)[C@H]2CC(=O)[C@@](C)(O)[C@@H]2C1
933	52949-83-4	-9.2	C[C@]1(O)C[C@@H](O)[C@@H]2C=CO[C@@H](O[C@@H]3O[C@H](CO)[C@@H](O)[C@H](O)[C@H]3O)C21
934	80952-71-2	-8.5	CC(C)=CCC[C@@](C)(O)[C@H]1CC[C@]2(C)C1[C@H](O)C[C@@H]1[C@@]3(C)CC[C@H](O)C(C)(C)[C@@H]3[C@@H](O[C@@H]3O[C@H](CO)[C@@H](O)[C@H](O)[C@H]3O)C[C@]12C
935	14937-32-7	-9.9	O=C(OC[C@H]1O[C@@H](OC(=O)c2cc(O)c(O)c(O)c2)[C@H](OC(=O)c2cc(O)c(O)c(O)c2)[C@@H](OC(=O)c2cc(O)c(O)c(O)c2)[C@@H]1OC(=O)c1cc(O)c(O)c(O)c1)c1cc(O)c(O)c(O)c1
936	23094-69-1	-8.8	O=C(O[C@@H]1O[C@@H]2COC(=O)c3cc(O)c(O)c(O)c3-c3c(cc(O)c(O)c3O)C(=O)O[C@H]([C@H]1O)[C@@H]2O)c1cc(O)c(O)c(O)c1
937	13159-28-9	-8.5	C=C(C)[C@@H]1CC[C@]2(C=O)CC[C@]3(C)[C@H](CC[C@@H]4[C@@]5(C)CC[C@H](O)C(C)(C)[C@@H]5CC[C@]43C)C12
938	72581-71-6	-11	COc1cc(C2Oc3ccc([C@H]4Oc5cc(O)cc(O)c5C(=O)[C@@H]4O)cc3OC2CO)ccc1O
939	35286-58-9	-8.1	C[C@@H]1CC[C@]2(C(=O)O[C@@H]3O[C@H](CO)[C@@H](O)[C@H](O)[C@H]3O)CC[C@]3(C)C(=CC[C@@H]4[C@@]5(C)CC[C@H](O[C@@H]6OC[C@H](O)[C@H](O)[C@H]6O)C(C)(C)[C@@H]5CC[C@]43C)[C@@H]2[C@]1(C)O
940	55033-90-4	-7.6	COc1cc(-c2oc3cc(O)cc(O)c3c(=O)c2O[C@@H]2O[C@H](CO)[C@@H](O)[C@H](O)[C@H]2O[C@@H]2O[C@@H](C)[C@H](O)[C@@H](O)[C@H]2O)ccc1O
941	104472-68-6	-8.3	COc1cc(-c2oc3cc(O)cc(O)c3c(=O)c2O[C@@H]2O[C@H](CO[C@@H]3O[C@@H](C)[C@H](O)[C@@H](O)[C@H]3O)[C@@H](O)[C@H](O)[C@H]2O[C@H]2O[C@H](C)[C@H](O)[C@@H](O)[C@H]2O)ccc1O
942	19573-01-4	-8.1	COc1c2ccoc2c(OC[C@@H](O)C(C)(C)O)c2oc(=O)ccc12
943	260413-62-5	-11.3	C[C@@H]1O[C@@H](OC[C@H]2O[C@@H](Oc3cc(O)c4c(=O)cc(-c5ccc(O)cc5)oc4c3)[C@H](O[C@@H]3O[C@@H](C)[C@H](O)[C@@H](O)[C@H]3O)[C@@H](O)[C@@H]2O)[C@H](O)[C@H](O)[C@H]1O
944	39011-92-2	-8.8	C/C=C1\C(CC(=O)OC[C@H]2O[C@@H](OCCc3ccc(O)cc3)[C@H](O)[C@@H](O)[C@@H]2O)C(C(=O)OC)=CO[C@H]1O[C@@H]1O[C@H](CO)[C@@H](O)[C@H](O)[C@H]1O
945	64809-67-2	-11	O=c1c2cc(O[C@@H]3O[C@H](CO)[C@@H](O)[C@H](O)[C@H]3O)c(O)cc2oc2cc(O)c([C@@H]3O[C@H](CO)[C@@H](O)[C@H](O)[C@H]3O)c(O)c12
946	80681-45-4	-10.2	COc1c2c(cc3oc(CO[C@@H]4O[C@H](CO)[C@@H](O)[C@H](O)[C@H]4O)cc(=O)c13)O[C@H](C(C)(C)O)C2
947	491-54-3	-9.8	COc1ccc(-c2oc3cc(O)cc(O)c3c(=O)c2O)cc1
948	4233-96-9	-10.1	O=C(O[C@@H]1Cc2c(O)cc(O)cc2O[C@H]1c1cc(O)c(O)c(O)c1)c1cc(O)c(O)c(O)c1
949	56725-99-6	-10	COc1ccc(-c2oc3c(CC=C(C)C)c(O[C@@H]4O[C@H](CO)[C@@H](O)[C@H](O)[C@H]4O)cc(O)c3c(=O)c2O)cc1
950	87480-46-4	-9.1	C[C@H]1CC[C@@]2(OC1)O[C@H]1C[C@H]3[C@@H]4CC=C5C[C@@H](O[C@@H]6O[C@H](CO)[C@@H](O)[C@H](O[C@@H]7OC[C@@H](O)[C@H](O)[C@H]7O)[C@H]6O[C@@H]6O[C@@H](C)[C@H](O)[C@@H](O)[C@H]6O)CC[C@]5(C)[C@H]4CC[C@]3(C)C1[C@@H]2C
951	58316-41-9	-8.7	C[C@H]1O[C@@H](O[C@H]2CC[C@@]3(C)[C@@H](CC[C@]4(C)[C@@H]3C=CC3=C5CC(C)(C)CC[C@]5(CO)[C@H](O)C[C@]34C)[C@]2(C)CO)[C@H](O)[C@@H](O[C@@H]2O[C@H](CO)[C@@H](O)[C@H](O)[C@H]2O)[C@H]1O
952	39262-14-1	-9	CC(C)=CCC[C@](C)(O[C@@H]1O[C@H](CO)[C@@H](O)[C@H](O)[C@H]1O)[C@H]1CC[C@]2(C)C1[C@H](O)C[C@@H]1[C@@]3(C)CC[C@H](O)C(C)(C)[C@@H]3CC[C@]12C
953	38243-03-7	-8.5	CC(C)=CCC[C@@](C)(O)[C@H]1CC[C@]2(C)C1[C@H](O)C[C@@H]1[C@@]3(C)CC[C@H](O[C@@H]4O[C@H](CO)[C@@H](O)[C@H](O)[C@H]4O[C@@H]4O[C@H](CO)[C@@H](O)[C@H](O)[C@H]4O)C(C)(C)[C@@H]3CC[C@]12C
954	112246-15-8	-9	CC(C)=CCC[C@@](C)(O)[C@H]1CC[C@]2(C)C1[C@H](O)C[C@@H]1[C@@]3(C)CC[C@H](O[C@@H]4O[C@H](CO)[C@@H](O)[C@H](O)[C@H]4O)C(C)(C)[C@@H]3CC[C@]12C
955	32507-66-7	-7.9	COc1cc(/C=C/c2cc(O)cc(O)c2)ccc1O
956	776-86-3	-7.1	COc1cc2oc(=O)ccc2cc1O
957	25739-41-7	-8.2	COc1cc(O)c2c(=O)cc(-c3ccc(O)c(OC)c3)oc2c1
958	5940-00-1	-8	CC1(C)[C@H](O)CC[C@@]2(C)[C@@H]3CC[C@](C)([C@@H](O)CO)C=C3CC[C@H]12
959	7372-30-7	-7.8	CC(=O)O[C@H]1CC[C@]2(C)[C@H]3CC=C4[C@@H]5[C@@H](C)[C@H](C)CC[C@]5(C(=O)O)CC[C@@]4(C)[C@]3(C)CC[C@H]2C1(C)C
960	491-74-7	-9.5	COc1cc(-c2coc3cc(O[C@@H]4O[C@H](CO)[C@@H](O)[C@H](O)[C@H]4O)c(OC)c(O)c3c2=O)cc(O)c1OC
961	10284-63-6	-6.8	CO[C@H]1[C@H](O)[C@@H](O)[C@@H](O)[C@H](O)[C@@H]1O
962	18085-97-7	-9.2	COc1cc(-c2cc(=O)c3c(O)c(OC)c(O)cc3o2)ccc1O
963	113443-70-2	-7.8	O=C([O-])c1cc(O)c2c(c1)C(=O)c1c([C@@H]3O[C@H](CO)[C@@H](O)[C@H](O)[C@H]3O)ccc([O-])c1C2=O
964	3371-27-5	-8.9	Oc1cc(O)c2c(c1)O[C@@H](c1cc(O)c(O)c(O)c1)[C@H](O)C2
965	80952-72-3	-7.9	CC(C)=CCC[C@@](C)(O)C1CC[C@]2(C)C1[C@H](O)C[C@@H]1[C@@]3(C)CC[C@H](O)C(C)(C)[C@@H]3[C@@H](O[C@@H]3O[C@H](CO)[C@@H](O)[C@H](O)[C@H]3O[C@@H]3O[C@@H](C)[C@H](O)[C@@H](O)[C@H]3O)C[C@]12C
966	58436-28-5	-7.8	Oc1ccc(CCc2cc(O)cc(O)c2)cc1
967	22139-77-1	-8	Oc1cc(O)cc(/C=C/c2ccccc2)c1
968	19879-32-4	-9.7	CC(C)=CCc1cc2c(cc1O)O[C@H](c1ccc(O)cc1)CC2=O
969	14259-45-1	-8.7	CC(=O)OCC1=C[C@@H]2OC(=O)C3=CO[C@@H](O[C@@H]4O[C@H](CO)[C@@H](O)[C@H](O)[C@H]4O)[C@H]1[C@@H]32
970	33464-71-0	-9.5	COc1ccc(C[C@H]2COC(=O)[C@]2(O)Cc2ccc(O[C@@H]3O[C@H](CO)[C@@H](O)[C@H](O)[C@H]3O)c(OC)c2)cc1OC
971	31008-18-1	-9.7	COc1ccc([C@H]2OC[C@H]3[C@@H]2CO[C@@H]3c2cc(OC)c(OC)c(OC)c2)cc1OC
972	20784-50-3	-8.7	CC(C)=CCc1c(O)ccc(C(=O)/C=C/c2ccc(O)cc2)c1O
973	548-76-5	-9	COc1cc(-c2coc3cc(O)c(OC)c(O)c3c2=O)cc(O)c1OC
974	51415-02-2	-8.7	CC1(C)CC[C@]2(C(=O)O[C@@H]3O[C@H](CO)[C@@H](O)[C@H](O)[C@H]3O)CC[C@]3(C)C(=CC[C@@H]4[C@@]5(C)CC[C@H](O[C@@H]6O[C@H](C(=O)O)[C@@H](O)[C@H](O)[C@H]6O)C(C)(C)[C@@H]5CC[C@]43C)[C@@H]2C1
975	95041-90-0	-7.5	COc1ccc(CCc2cc(OC)c(OC)c(OC)c2)cc1O
976	107534-93-0	-8.9	COc1cc(C[C@H](C)[C@H](C)Cc2ccc3c(c2)OCO3)ccc1O
977	36052-37-6	-8.7	COc1cc(O)cc2c1C(=O)C[C@@H](c1ccccc1)O2
978	93-39-0	-8.9	O=c1ccc2ccc(O[C@@H]3O[C@H](CO)[C@@H](O)[C@H](O)[C@H]3O)cc2o1
979	17086-76-9	-11	C[C@@H]1C(=O)O[C@H](C)[C@H]1C[C@@H](O)[C@](C)(O)[C@H]1CC[C@@]2(O)C3=CC(=O)[C@@H]4C[C@@H](O)[C@@H](O)C[C@]4(C)[C@H]3CC[C@]12C
980	474-58-8	-8.5	CC[C@H](CC[C@@H](C)[C@H]1CC[C@H]2[C@@H]3CC=C4C[C@@H](O[C@@H]5O[C@H](CO)[C@@H](O)[C@H](O)[C@H]5O)CC[C@]4(C)[C@H]3CC[C@]12C)C(C)C
981	495-31-8	-9.3	CC(C)(O[C@@H]1O[C@H](CO)[C@@H](O)[C@H](O)[C@H]1O)[C@H]1Cc2cc3ccc(=O)oc3cc2O1
982	61371-55-9	-6.5	O=C1C=C2C=C[C@@H](O)[C@H](O)[C@H]2O1
983	14144-06-0	-9.8	C[C@@H]1CC[C@@]2(OC1)O[C@H]1C[C@H]3[C@@H]4CC=C5C[C@@H](O[C@@H]6O[C@H](CO)[C@@H](O)[C@H](O)[C@H]6O)CC[C@]5(C)[C@H]4CC[C@]3(C)C1[C@@H]2C
984	916347-31-4	-8.2	CC1(C)CCC2(CO)C(=C3C=CC4C5(C)CCC(OC6OC(COC7OC(CO)C(O)C(O)C7O)C(OC7OC(CO)C(O)C(O)C7O)C(O)C6O)CC5C(C)(CO)CC4(C)C3(C)CC2O)C1
985	119425-90-0	-7.6	COc1cc(OC)c(CCC(=O)c2ccc(O)cc2)c(OC)c1
986	65497-07-6	-7.6	COC(=O)[C@@]1(C)CC[C@]2(C(=O)O)CC[C@]3(C)C(=CC[C@@H]4[C@@]5(C)C[C@H](O)[C@H](O[C@@H]6OC[C@@H](O[C@@H]7O[C@H](CO)[C@@H](O)[C@H](O)[C@H]7O)[C@H](O)[C@H]6O)[C@@](C)(CO)[C@@H]5CC[C@]43C)[C@@H]2C1
987	89412-79-3	-8.4	C[C@@H]1O[C@@H](O[C@H]2[C@H](O[C@H]3[C@H](O[C@H]4CC[C@]5(C)[C@H]6CC=C7[C@@H]8CC(C)(C)CC[C@]8(C(=O)O)CC[C@@]7(C)[C@]6(C)CC[C@H]5C4(C)C)OC[C@H](O)[C@@H]3O)O[C@H](CO)[C@@H](O)[C@@H]2O)[C@H](O)[C@H](O)[C@H]1O
988	53452-16-7	-10.7	O=c1cc(-c2ccc(O[C@@H]3O[C@H](CO)[C@@H](O)[C@H](O)[C@H]3O)cc2)oc2cc(O)c([C@@H]3O[C@H](CO)[C@@H](O)[C@H](O)[C@H]3O[C@@H]3OC[C@H](O)[C@H](O)[C@H]3O)c(O)c12
989	76135-82-5	-9	O=c1cc(-c2ccc(O)cc2)oc2c(C3O[C@H](CO)[C@@H](O[C@@H]4O[C@H](CO)[C@@H](O)[C@H](O)[C@H]4O)[C@H](O)[C@H]3O)c(O)cc(O)c12
990	6812-81-3	-7.5	C=C(C)[C@@H]1CC[C@]2(C)[C@H](CC=C3[C@@H]4[C@@H](C)[C@H](C)CC[C@]4(C)CC[C@]32C)[C@@]1(C)CCC(=O)O
991	27215-14-1	-9.9	C=C1CC[C@@H]2[C@](C)(CO[C@@H]3O[C@H](CO)[C@@H](O)[C@H](O)[C@H]3O)CCC[C@@]2(C)[C@@H]1CCC1=CCOC1=O
992	84954-92-7	-9.4	O[C@@H]1[C@@H](O)[C@H](OC/C=C/c2ccccc2)O[C@H](CO[C@@H]2OC[C@H](O)[C@H](O)[C@H]2O)[C@H]1O
993	531-44-2	-8.9	COc1cc2ccc(=O)oc2cc1O[C@@H]1O[C@H](CO)[C@@H](O)[C@H](O)[C@H]1O
994	548-37-8	-8.2	COC(=O)C1=CO[C@@H](O[C@@H]2O[C@H](CO)[C@@H](O)[C@H](O)[C@H]2O)C2[C@@H]1C(=O)C[C@@H]2C
995	61303-13-7	-10.6	C[C@@H]1O[C@@H](O[C@@H]2[C@@H](O)[C@H](OCCc3ccc(O)c(O)c3)O[C@H](COC(=O)/C=C/c3ccc(O)c(O)c3)[C@H]2O)[C@H](O)[C@H](O)[C@H]1O
996	81525-13-5	-8.9	C[C@@H]1O[C@@H](O[C@@H]2[C@@H](O)[C@H](OCCc3ccc(O)c(O)c3)O[C@H](CO[C@@H]3OC[C@](O)(CO)[C@H]3O)[C@H]2OC(=O)/C=C/c2ccc(O)c(O)c2)[C@H](O)[C@H](O)[C@H]1O
997	76296-72-5	-11.5	C[C@@H]1CC[C@@]2(OC1)O[C@H]1C[C@H]3[C@@H]4CC=C5C[C@@H](O[C@@H]6O[C@H](CO)[C@@H](O[C@@H]7O[C@@H](CO)[C@H](O)[C@H]7O)[C@H](O[C@@H]7O[C@@H](C)[C@H](O)[C@@H](O)[C@H]7O)[C@H]6O)CC[C@]5(C)[C@H]4CC[C@]3(C)C1[C@@H]2C
998	50773-41-6	-8.5	C[C@@H]1CC[C@@]2(OC1)O[C@H]1C[C@H]3[C@@H]4CC=C5C[C@@H](O[C@@H]6O[C@H](CO)[C@@H](O[C@@H]7O[C@@H](CO)[C@H](O)[C@H]7O)[C@H](O)[C@H]6O[C@@H]6O[C@@H](C)[C@H](O)[C@@H](O)[C@H]6O)CC[C@]5(C)[C@H]4CC[C@]3(C)C1[C@@H]2C
999	64421-28-9	-7.9	COC(=O)C1=CO[C@@H](O[C@@H]2O[C@H](CO)[C@@H](O)[C@H](O)[C@H]2O)C2[C@@H]1[C@H](O)C[C@]2(C)O
1000	51938-32-0	-9.1	O=c1cc(-c2ccc(O)cc2)oc2c([C@@H]3OC[C@H](O)[C@H](O)[C@H]3O)c(O)c([C@@H]3O[C@H](CO)[C@@H](O)[C@H](O)[C@H]3O)c(O)c12
1001	23313-21-5	-9.6	Cc1cc(O)c2c(c1)C(=O)c1cc(O)cc(O[C@@H]3O[C@H](CO)[C@@H](O)[C@H](O)[C@H]3O)c1C2=O
1002	19121-58-5	-9	C[C@@H]1CC[C@@]2(NC1)O[C@H]1C[C@H]3[C@@H]4CC=C5C[C@@H](O[C@@H]6O[C@H](CO)[C@H](O)[C@H](O[C@@H]7O[C@H](CO)[C@@H](O)[C@H](O)[C@H]7O)[C@H]6O[C@@H]6O[C@@H](C)[C@H](O)[C@@H](O)[C@H]6O)CC[C@]5(C)[C@H]4CC[C@]3(C)C1[C@@H]2C
1003	73030-71-4	-8.2	C=C1CCC[C@]2(C)C[C@]3(O)OC(=O)C(C)=C3C[C@@H]12
1004	115909-22-3	-10.3	COc1ccc(CCO[C@@H]2O[C@H](CO[C@@H]3OC[C@H](O)[C@H](O)[C@H]3O)[C@@H](OC(=O)/C=C/c3ccc(O)c(OC)c3)[C@H](O[C@@H]3O[C@@H](C)[C@H](O)[C@@H](O)[C@H]3O)[C@H]2O)cc1O
1005	110623-72-8	-8.7	COc1ccc(-c2oc3c(CC=C(C)C)c(O[C@@H]4O[C@H](CO)[C@@H](O)[C@H](O)[C@H]4O)cc(O)c3c(=O)c2O[C@@H]2O[C@@H](C)[C@H](O)[C@@H](O)[C@H]2O[C@@H]2O[C@H](CO)[C@@H](O)[C@H](O)[C@H]2O)cc1
1006	2469-34-3	-7.3	CC1(C)CC[C@]2(C(=O)O)CCC3=C([C@@H](CCl)C[C@@H]4[C@@]5(C)C[C@H](O)[C@H](O)[C@@](C)(C(=O)O)[C@@H]5CC[C@@]34C)[C@@H]2C1
1007	23513-15-7	-7.3	CCCCCCCCC[C@H](O)CC(=O)CCc1ccc(O)c(OC)c1
1008	129724-84-1	-7.9	C=C(C)[C@@H]1CC[C@]2(C(=O)O)CC[C@]3(C)[C@H](CC[C@@H]4[C@@]5(C)CC[C@H](O[C@@H]6OC[C@H](O)[C@H](O)[C@H]6O[C@@H]6O[C@@H](C)[C@H](O)[C@@H](O)[C@H]6O)[C@@](C)(CO)[C@@H]5CC[C@]43C)C12
1009	20874-52-6	-9.9	C[C@H]1O[C@@H](O[C@H]2CC[C@@]3(C)[C@@H](CC[C@]4(C)[C@@H]3C=C[C@]35OC[C@@]6(CCC(C)(C)C[C@H]63)[C@H](O)C[C@]54C)[C@]2(C)CO)[C@H](O)[C@@H](O[C@@H]2O[C@H](CO)[C@@H](O)[C@H](O)[C@H]2O)[C@H]1O
1010	20736-08-7	-8.8	C[C@@H]1O[C@@H](O[C@H]2[C@H](O)[C@@H](O)[C@H](O[C@H]3CC[C@]4(C)[C@H]5C=C[C@]67OC[C@@]8(CCC(C)(C)C[C@H]86)[C@@H](O)C[C@@]7(C)[C@]5(C)CC[C@H]4C3(C)C)O[C@@H]2CO[C@@H]2O[C@H](CO)[C@@H](O)[C@H](O)[C@H]2O)[C@H](O)[C@H](O)[C@H]1O
1011	34367-04-9	-8	CC1(C)CC[C@]2(C(=O)O[C@@H]3O[C@H](CO)[C@@H](O)[C@H](O)[C@H]3O)CC[C@]3(C)C(=CC[C@@H]4[C@@]5(C)CC[C@H](O[C@@H]6O[C@H](C(=O)O)[C@@H](O)[C@H](O)[C@H]6O[C@@H]6O[C@H](CO)[C@@H](O)[C@H](O)[C@H]6O)C(C)(C)[C@@H]5CC[C@]43C)[C@@H]2C1
1012	62025-49-4	-7.3	CC(C)=CCC[C@](C)(O[C@@H]1O[C@H](CO)[C@@H](O)[C@H](O)[C@H]1O)[C@H]1CC[C@]2(C)C1[C@H](O)C[C@@H]1[C@@]3(C)CC[C@H](O[C@@H]4O[C@H](CO)[C@@H](O)[C@H](O)[C@H]4O)C(C)(C)[C@@H]3CC[C@]12C
1013	1453-93-6	-9.2	CC(C)=CCC[C@@](C)(O)[C@H]1CC[C@]2(C)C1[C@H](O)C[C@@H]1[C@@]3(C)CC[C@H](O)C(C)(C)[C@@H]3[C@@H](O)C[C@]12C
1014	69884-00-0	-9.4	C[C@@H]1O[C@@H](O[C@H]2[C@H](O[C@H]3C[C@]4(C)[C@H](C[C@@H](O)C5C([C@]6(C)CC[C@H](C(C)(C)O)O6)CC[C@]54C)[C@@]4(C)CC[C@H](O)C(C)(C)[C@H]34)O[C@H](CO)[C@@H](O)[C@@H]2O)[C@H](O)[C@H](O)[C@H]1O
1015	146501-37-3	-9.3	O=c1c(O[C@@H]2O[C@H](CO)[C@@H](O)[C@H](O)[C@H]2O)c(-c2ccc(O[C@@H]3O[C@H](CO)[C@@H](O)[C@H](O)[C@H]3O)cc2)oc2cc(O)cc(O)c12
1016	84676-89-1	-8.4	CC(=O)O[C@H]1[C@H](O[C@H]2CC[C@]34CC35CC[C@]3(C)C([C@@]6(C)CC[C@@H](C(C)(C)O)O6)[C@@H](O)C[C@@]3(C)[C@@H]5C[C@H](O[C@@H]3O[C@H](CO)[C@@H](O)[C@H](O)[C@H]3O)[C@H]4C2(C)C)OC[C@@H](O)[C@@H]1O
1017	84680-75-1	-9.5	CC(=O)O[C@@H]1[C@@H](OC(C)=O)[C@H](O[C@H]2CC[C@]34C[C@]35CC[C@]3(C)C([C@@]6(C)CC[C@@H](C(C)(C)O)O6)[C@@H](O)C[C@@]3(C)[C@@H]5C[C@H](O[C@@H]3O[C@H](CO)[C@@H](O)[C@H](O)[C@H]3O)[C@H]4C2(C)C)OC[C@H]1O
1018	31524-62-6	-8.6	CC(C)=CCc1c(O)ccc2c1O[C@H](c1ccc(O)cc1)CC2=O
1019	3621-38-3	-8.4	COc1cc2c(cc1O)CC[n+]1cc3c(OC)c(OC)ccc3cc1-2
1020	1483-01-8	-6	N=C(N)NCCCC[C@H](N)C(=O)O
1021	119-53-9	-7.3	O=C(c1ccccc1)C(O)c1ccccc1
1022	544-63-8	-5.3	CCCCCCCCCCCCCC(=O)O
1023	321661-62-5	-6.8	CCCCCCCC(=O)c1c(O)cc(O)cc1CC(=O)OCC
1024	480-44-4	-9.5	COc1ccc(-c2cc(=O)c3c(O)cc(O)cc3o2)cc1
1025	521-52-8	-8.4	COC(=O)/C(=C1/OC(=O)C(c2ccccc2)=C1O)c1ccccc1
1026	94105-90-5	-8.3	Oc1ccc(C2COc3cc(O)ccc3C2)cc1
1027	244-63-3	-6.9	c1ccc2c(c1)[nH]c1cnccc12
1028	20311-51-7	-8.6	C[C@@H]1CC[C@@]2(NC1)O[C@H]1C[C@H]3[C@@H]4CC=C5C[C@@H](O[C@@H]6O[C@H](CO)[C@@H](O[C@@H]7O[C@@H](C)[C@H](O)[C@@H](O)[C@H]7O)[C@H](O)[C@H]6O[C@@H]6O[C@@H](C)[C@H](O)[C@@H](O)[C@H]6O)CC[C@]5(C)[C@H]4CC[C@]3(C)C1[C@@H]2C
1029	32449-98-2	-7.8	C[C@@H]1CC[C@]2(NC1)O[C@H]1C[C@H]3[C@@H]4CC=C5C[C@@H](O[C@@H]6O[C@H](CO)[C@@H](O[C@@H]7O[C@@H](C)[C@H](O)[C@@H](O)[C@H]7O)[C@H](O)[C@H]6O)CC[C@]5(C)[C@H]4CC[C@]3(C)C1[C@@H]2C
1030	126-17-0	-8.1	C[C@@H]1CC[C@@]2(NC1)O[C@H]1C[C@H]3[C@@H]4CC=C5C[C@@H](O)CC[C@]5(C)[C@H]4CC[C@]3(C)C1[C@@H]2C
1031	17673-25-5	-7.6	CC1=C[C@H]2[C@@]3(O)[C@H](C)[C@@H](O)[C@]4(O)[C@H]([C@@H]3C=C(CO)C[C@]2(O)C1=O)C4(C)C
1032	96702-03-3	-5.6	CC1=N[C@H](C(=O)O)CCN1
1033	24735-18-0	-7.2	COc1cc(C(=O)OCCCCNC(=N)N)cc(OC)c1O
1034	490-91-5	-6	CC1=CC(=O)C(C(C)C)=CC1=O
1035	436-32-8	-8.3	COc1cc(C)c(C(=O)Oc2cc(C)c(C(=O)O)c(O)c2C)c(OC)c1C
1036	495-02-3	-7.9	CC(C)=CCC/C(C)=C/COc1ccc2ccc(=O)oc2c1
1037	506-32-1	-6.4	CCCCC/C=C\C/C=C\C/C=C\C/C=C\CCCC(=O)O
1038	116183-66-5	-10.2	COc1cc(O)c2c(=O)c(O[C@@H]3O[C@H](CO)[C@@H](O)[C@H](O)[C@H]3O)c(-c3ccc(O[C@@H]4O[C@H](CO)[C@@H](O)[C@H](O)[C@H]4O)cc3)oc2c1
1039	84-79-7	-8	CC(C)=CCC1=C(O)C(=O)c2ccccc2C1=O
1040	1983-81-9	-7.3	O=c1cc(O)c2ccc(O)cc2o1
1041	125697-92-9	-8.3	O=C(O)c1cc(N(Cc2ccccc2O)Cc2cc(O)ccc2O)ccc1O
1042	13552-72-2	-8.1	COc1ccc2c(c1O)-c1c(OC)c(OC)cc3c1[C@H](C2)N(C)CC3
1043	60-93-5	-8.4	C=C[C@H]1C[N@]2CC[C@H]1C[C@H]2[C@H](O)c1ccnc2ccc(OC)cc12
1044	105748-59-2	-6.4	CSC(=S)NCc1c[nH]c2ccccc12
1045	16980-82-8	-6.6	COC(=O)C=Cc1ccc(OC)c(O)c1
1046	527-61-7	-5.7	CC1=CC(=O)C=C(C)C1=O
1047	6211-32-1	-8.9	COC(=O)[C@H]1[C@H]2C[C@H]3c4[nH]c5ccccc5c4CCN3C[C@H]2CC[C@@H]1O
1048	828-01-3	-6.1	O=C(O)C(O)Cc1ccccc1
1049	3768-18-1	-9.2	CC(=O)Nc1ccn([C@@H]2O[C@H](CO)[C@@H](O)[C@H]2O)c(=O)n1
1050	1041-01-6	-7.7	N[C@@H](Cc1cc(I)c(Oc2ccc(O)cc2)c(I)c1)C(=O)O
1051	7512-17-6	-7.3	CC(=O)N[C@H]1C(O)O[C@H](CO)[C@@H](O)[C@@H]1O
1052	6429-04-5	-8.1	COc1ccc(CC2NCCc3cc(OC)c(OC)cc32)cc1OC
1053	20350-15-6	-8.3	C[C@H]1CCC/C=C/[C@@H]2C[C@H](O)C[C@H]2[C@H](O)/C=C/C(=O)O1
1054	479-41-4	-8.9	O=C1Nc2ccccc2/C1=C1\Nc2ccccc2C1=O
1055	2752-65-0	-8.5	CC(C)=CCC[C@]1(C)C=Cc2c(O)c3c(c(CC=C(C)C)c2O1)O[C@]12C(=C[C@@H]4C[C@H]1C(C)(C)O[C@@]2(C/C=C(/C)C(=O)O)C4=O)C3=O
1056	117048-59-6	-7.2	COc1ccc(/C=C\c2cc(OC)c(OC)c(OC)c2)cc1O
1057	125317-39-7	-7.4	CCC1=C[C@@H]2CN(C1)Cc1c([nH]c3ccccc13)[C@@](C(=O)OC)(c1cc3c(cc1OC)N(C)[C@H]1[C@@](O)(C(=O)OC)[C@H](OC(C)=O)[C@]4(CC)C=CCN5CC[C@]31[C@@H]54)C2
1058	97682-44-5	-11.7	CCc1c2c(nc3ccc(OC(=O)N4CCC(N5CCCCC5)CC4)cc13)-c1cc3c(c(=O)n1C2)COC(=O)[C@]3(O)CC
1059	58880-19-6	-8.2	CC(/C=C/C(=O)NO)=C\[C@@H](C)C(=O)c1ccc(N(C)C)cc1
1060	168555-66-6	-8.2	COc1ccc(/C=C\c2cc(OC)c(OC)c(OC)c2)cc1OP(=O)([O-])[O-]
1061	75747-14-7	-7.1	C=CCNC1=C2C[C@@H](C)C[C@H](OC)[C@H](O)[C@@H](C)/C=C(\C)[C@H](OC(N)=O)[C@@H](OC)/C=C\C=C(/C)C(=O)NC(=CC1=O)C2=O
1062	32222-06-3	-7.9	C=C1/C(=C\C=C2/CCC[C@]3(C)[C@@H]([C@H](C)CCCC(C)(C)O)CC[C@@H]23)C[C@@H](O)C[C@@H]1O
1063	30562-34-6	-7.3	COC1=C2C[C@@H](C)C[C@H](OC)[C@H](O)[C@@H](C)/C=C(\C)[C@H](OC(N)=O)[C@@H](OC)/C=C/C=C(\C)C(=O)NC(=CC1=O)C2=O
1064	7562-61-0	-8.7	CC(=O)C1=C(O)[C@]2(C)C(=CC1=O)Oc1c(C(C)=O)c(O)c(C)c(O)c12
1065	36653-82-4	-4.8	CCCCCCCCCCCCCCCCO
1066	133-32-4	-7.3	O=C(O)CCCc1c[nH]c2ccccc12
1067	21293-29-8	-7.9	CC1=CC(=O)CC(C)(C)[C@@]1(O)/C=C/C(C)=C\C(=O)O
1068	321-30-2	-5.6	Nc1ncnc2[nH]cnc12
1069	56293-29-9	-8.6	C1=C2CCCN[C@H]2[C@@H]2C[C@H]1[C@H]1CCCCN1C2
1070	16611-84-0	-6.7	CCCCCCCCCCCCCCCc1cccc(O)c1C(=O)O
1071	498-02-2	-6	COc1cc(C(C)=O)ccc1O
1072	83207-58-3	-8.2	CC(C)(O)[C@H]1CC[C@@](C)([C@H]2[C@@H](O)C[C@@]3(C)[C@@H]4C[C@H](O[C@@H]5O[C@H](CO)[C@@H](O)[C@H](O)[C@H]5O)[C@H]5C(C)(C)[C@@H](O[C@@H]6OC[C@@H](O)[C@H](O)[C@H]6O)CC[C@@]56C[C@@]46CC[C@]23C)O1
1073	83905-01-5	-7.7	CC[C@H]1OC(=O)[C@H](C)[C@@H](O[C@H]2C[C@@](C)(OC)[C@@H](O)[C@H](C)O2)[C@H](C)[C@@H](O[C@@H]2O[C@H](C)C[C@H](N(C)C)[C@H]2O)[C@](C)(O)C[C@@H](C)CN(C)[C@H](C)[C@@H](O)[C@]1(C)O
1074	527-73-1	-5	O=[N+]([O-])c1ncc[nH]1
1075	4707-32-8	-7.8	CC1(C)CCC2=C(O1)c1ccccc1C(=O)C2=O
1076	130641-38-2	-9.1	CC(C)(OCc1nn(Cc2ccccc2)c2ccccc12)C(=O)O
1077	487-52-5	-8.1	O=C(/C=C/c1ccc(O)c(O)c1)c1ccc(O)cc1O
1078	104594-70-9	-8.4	O=C(/C=C/c1ccc(O)c(O)c1)OCCc1ccccc1
1079	19356-17-3	-9.3	C=C1CC[C@H](O)C/C1=C/C=C1\CCC[C@]2(C)[C@@H]([C@H](C)CCCC(C)(C)O)CC[C@@H]12
1080	80433-71-2	-11.1	Nc1nc(=O)c2c([nH]1)NC[C@H](CNc1ccc(C(=O)N[C@@H](CCC(=O)[O-])C(=O)[O-])cc1)N2C=O
1081	18323-44-9	-6.7	CCC[C@@H]1C[C@@H](C(=O)N[C@@H]([C@H]2O[C@H](SC)[C@H](O)[C@@H](O)[C@H]2O)[C@H](C)Cl)N(C)C1
1082	156-57-0	-2.7	NCCS
1083	53936-56-4	-6.9	Oc1ccc(OC2CCCCO2)cc1
1084	5959-95-5	-5.4	NC(=O)CC[C@@H](N)C(=O)O
1085	19057-60-4	-9.2	C[C@@H]1CC[C@@]2(OC1)O[C@H]1C[C@H]3[C@@H]4CC=C5C[C@@H](O[C@@H]6O[C@H](CO)[C@@H](O[C@@H]7O[C@@H](C)[C@H](O)[C@@H](O)[C@H]7O)[C@H](O)[C@H]6O[C@@H]6O[C@@H](C)[C@H](O)[C@@H](O)[C@H]6O)CC[C@]5(C)[C@H]4CC[C@]3(C)C1[C@@H]2C
1086	461-05-2	-5.2	C[N+](C)(C)CC(O)CC(=O)O
1087	550-24-3	-7	CCCCCCCCCCCC1=C(O)C(=O)C=C(O)C1=O
1088	152044-53-6	-8.5	C/C(=C\c1csc(C)n1)[C@@H]1C[C@@H]2O[C@@H]2CCC[C@H](C)[C@H](O)[C@@H](C)C(=O)C(C)(C)[C@@H](O)CC(=O)O1
1089	531-95-3	-8.3	Oc1ccc([C@H]2COc3cc(O)ccc3C2)cc1
1090	108321-42-2	-8.7	CN[C@@H]1[C@@H](O)[C@@H](O[C@@H]2[C@@H](O)[C@H](O[C@H]3OC([C@@H](C)O)[C@@H](O)[C@H](O)[C@H]3N)[C@@H](N)C[C@H]2N)OC[C@]1(C)O
1091	303-45-7	-9.2	Cc1cc2c(C(C)C)c(O)c(O)c(C=O)c2c(O)c1-c1c(C)cc2c(C(C)C)c(O)c(O)c(C=O)c2c1O
1092	87-52-5	-6.3	CN(C)Cc1c[nH]c2ccccc12
1093	84929-27-1	-7.8	Cc1cc(O)c([C@@H]2c3c(O)cc(O)cc3O[C@H](c3ccc(O)c(O)c3)[C@H]2O)c2c1C[C@@](C)(O)[C@@H](c1ccc(O)c(O)c1)O2
1094	118-00-3	-9.3	Nc1nc(=O)c2ncn([C@@H]3O[C@H](CO)[C@@H](O)[C@H]3O)c2[nH]1
1095	80321-63-7	-9.3	CC(C)=CCC[C@](C)(O[C@@H]1O[C@H](CO[C@@H]2OC[C@@H](O)[C@H](O)[C@H]2O)[C@@H](O)[C@H](O)[C@H]1O)C1CC[C@]2(C)[C@@H]1[C@H](O)C[C@@H]1[C@@]3(C)CC[C@H](O[C@@H]4O[C@H](CO)[C@@H](O)[C@H](O)[C@H]4O)C(C)(C)[C@@H]3CC[C@]12C
1096	56-92-8	-4.7	NCCc1c[nH]cn1
1097	51-74-1	-4.7	NCCc1c[nH]cn1
1098	9005-80-5	-7.6	OC[C@H]1O[C@@](CO)(OC[C@@]2(O[C@H]3O[C@H](O)[C@@H](O)[C@H](O)[C@H]3O)O[C@H](CO)[C@@H](O)[C@@H]2O)[C@@H](O)[C@@H]1O
1099	10030-85-0	-6.5	C[C@@H]1OC(O)[C@H](O)[C@H](O)[C@H]1O
1100	97792-45-5	-7.8	CCN1C[C@]2(OC(=O)c3ccccc3NC(C)=O)CC[C@H](OC)[C@]34C1[C@H](C[C@H]23)[C@@]1(O)C[C@H](OC)[C@H]2C[C@@H]4[C@]1(O)[C@H]2OC
1101	103476-89-7	-7.7	CC(=O)N[C@@H](CC(C)C)C(=O)N[C@@H](CC(C)C)C(=O)N[C@H](C=O)CCCNC(=N)N
1102	100986-85-4	-8	C[C@H]1COc2c(N3CCN(C)CC3)c(F)cc3c(=O)c(C(=O)O)cn1c23
1103	500-44-7	-7	N[C@@H](Cn1ccc(=O)c(O)c1)C(=O)O
1104	1867-73-8	-8.7	CNc1ncnc2c1ncn2[C@@H]1O[C@H](CO)[C@@H](O)[C@H]1O
1105	65101-87-3	-8.4	CO[C@H]1CC[C@@H](O[C@H]2CC([C@]3(C)CC[C@]4(C[C@H](O)[C@@H](C)C([C@@H](C)/C=C(\C)C(=O)[C@H](C)C[C@H](C)C(=O)[O-])O4)O3)O[C@]3(OC([C@H]4O[C@@](O)(CO)[C@H](C)C[C@@H]4C)C[C@@H]3C)[C@@H]2C)O[C@@H]1C
1106	6384-92-5	-5.1	CN[C@H](CC(=O)O)C(=O)O
1107	6151-25-3	-9	O=c1c(O)c(-c2ccc(O)c(O)c2)oc2cc(O)cc(O)c12
1108	6119-47-7	-8.4	C=C[C@H]1C[N@]2CC[C@H]1C[C@H]2[C@H](O)c1ccnc2ccc(OC)cc12
1109	488-81-3	-5.3	OC[C@@H](O)[C@@H](O)[C@@H](O)CO
1110	498-45-3	-6	CN1[C@@H]2C[C@@H](O)C[C@H]1[C@@H]1O[C@@H]12
1111	65666-07-1	-11.2	COc1cc(C2Oc3ccc(C4Oc5cc(O)cc(O)c5C(=O)C4O)cc3OC2CO)ccc1O
1112	134-03-2	-6.3	O=C1O[C@H]([C@@H](O)CO)C(O)=C1O
1113	62996-74-1	-10.8	CN[C@@H]1C[C@H]2O[C@@](C)([C@@H]1OC)n1c3ccccc3c3c4c(c5c6ccccc6n2c5c31)C(=O)NC4
1114	5985-28-4	-6.3	CNCC(O)c1ccc(O)cc1
1115	91161-71-6	-8	CN(C/C=C/C#CC(C)(C)C)Cc1cccc2ccccc12
1116	121-33-5	-5.6	COc1cc(C=O)ccc1O
1117	122-48-5	-6.3	COc1cc(CCC(C)=O)ccc1O
1118	83480-29-9	-7.9	OCC(CO)N[C@H]1C[C@](O)(CO)[C@@H](O)[C@H](O)[C@H]1O
1119	154-17-6	-6.1	OC[C@H]1OC(O)C[C@@H](O)[C@@H]1O
1120	2260-50-6	-4.4	CC(=O)OCC[N+](C)(C)C
1121	97540-22-2	-9.1	C[S+](CC[C@H](N)C(=O)[O-])C[C@H]1O[C@@H](n2cnc3c(N)ncnc32)[C@H](O)[C@@H]1O
1122	22862-76-6	-7.6	COc1ccc(C[C@H]2NC[C@H](O)[C@H]2OC(C)=O)cc1
1123	55-21-0	-5.2	NC(=O)c1ccccc1
1124	28860-95-9	-7.8	C[C@@](Cc1ccc(O)c(O)c1)(NN)C(=O)O
1125	28097-03-2	-8	CN1C(=O)[C@@]23CC4([C@]56C[C@@]78SS[C@@](CO)(C(=O)N7[C@H]5Nc5ccccc56)N(C)C8=O)c5ccccc5N[C@@H]4N2C(=O)[C@]1(CO)SS3
1126	87-67-2	-5.2	O=C([O-])[C@H](O)[C@@H](O)C(=O)O
1127	55779-48-1	-10.5	O=c1c(Cc2ccc(O)cc2)nc2c(Cc3ccccc3)[nH]c(-c3ccc(O)cc3)cn1-2
1128	522-17-8	-10.7	COc1cc2c(cc1OC)[C@@H]1C(=O)c3ccc4c(c3O[C@@H]1CO2)C=CC(C)(C)O4
1129	23110-15-8	-8.4	CO[C@H]1C([C@@]2(C)O[C@@H]2CC=C(C)C)[C@]2(CC[C@H]1OC(=O)/C=C/C=C/C=C/C=C/C(=O)O)CO2
1130	55837-20-2	-9.8	O=C(C[C@@H]1NCCC[C@H]1O)Cn1cnc2cc(Br)c(Cl)cc2c1=O
1131	91-56-5	-6.2	O=C1Nc2ccccc2C1=O
1132	492-27-3	-7.3	O=C(O)c1cc(=O)c2ccccc2[nH]1
1133	142-47-2	-5.4	N[C@@H](CCC(=O)O)C(=O)[O-]
1134	143-07-7	-5.1	CCCCCCCCCCCC(=O)O
1135	50-07-7	-7.9	CO[C@@]12[C@H](COC(N)=O)C3=C(C(=O)C(C)=C(N)C3=O)N1C[C@@H]1N[C@@H]12
1136	32619-42-4	-8.7	C/C=C1/[C@H](O[C@@H]2O[C@H](CO)[C@@H](O)[C@H](O)[C@H]2O)OC=C(C(=O)OC)[C@H]1CC(=O)OCCc1ccc(O)c(O)c1
1137	544-31-0	-5.7	CCCCCCCCCCCCCCCC(=O)NCCO
1138	1452-77-3	-5.4	NC(=O)c1ccccn1
1139	477-47-4	-8.8	COc1cc([C@@H]2c3cc4c(cc3[C@H](O)[C@H]3COC(=O)[C@@H]23)OCO4)cc(OC)c1OC
1140	20069-09-4	-7.9	COc1cc(/C=C/C(=O)N2CCC=CC2=O)cc(OC)c1OC
1141	24305-27-9	-8.1	NC(=O)[C@@H]1CCCN1C(=O)[C@H](Cc1cnc[nH]1)NC(=O)[C@@H]1CCC(=O)N1
1142	107-97-1	-3.9	CNCC(=O)O
1143	111540-00-2	-9.7	CC1CC(=O)c2c(ccc3c2C(=O)c2cccc(O)c2C3=O)C1
1144	69-33-0	-9	Nc1ncnc2c1ccn2[C@@H]1O[C@H](CO)[C@@H](O)[C@H]1O
1145	117-78-2	-8.9	O=C(O)c1ccc2c(c1)C(=O)c1ccccc1C2=O
1146	606-12-2	-7.9	O=C(c1ccc(O)cc1)c1ccccc1O
1147	87-44-5	-6.7	C=C1CC/C=C(\C)CC[C@@H]2[C@@H]1CC2(C)C
1148	2309-07-1	-6.7	COC(=O)C=Cc1ccc(O)c(OC)c1
1149	68-26-8	-8	CC1=C(/C=C/C(C)=C/C=C/C(C)=C/CO)C(C)(C)CCC1
1150	4884-68-8	-7.5	CN1CCc2cc3c(cc2C1O)OCO3
1151	145572-44-7	-8.1	O=C1C=CC[C@@H]2[C@H]3CCCN4CCC[C@@H](CN12)[C@@H]34
1152	130405-40-2	-10.4	O=C(O[C@@H]1Cc2c(O)cc(O)cc2O[C@H]1c1ccc(O)c(O)c1)c1cc(O)c(O)c(O)c1
1153	133-05-1	-10.6	c1cc2c(cc1[C@H]1OC[C@H]3[C@@H]1CO[C@H]3c1ccc3c(c1)OCO3)OCO2
1154	488-76-6	-6.8	O[C@@H]1[C@@H](O)[C@H](O)C[C@@H](O)[C@H]1O
1155	16844-71-6	-7.7	C[C@H]1[C@@H](O)CC[C@H]2[C@]1(C)CC[C@]1(C)[C@@]3(C)CC[C@@]4(C)CCC(C)(C)C[C@H]4[C@]3(C)CC[C@@]21C
1156	1059-14-9	-8.2	C=C1CC[C@]2(C)CC[C@]3(C)[C@H](CC[C@@H]4[C@@]5(C)CC[C@H](O)C(C)(C)[C@@H]5CC[C@]43C)C2[C@@H]1C
1157	38971-41-4	-8.4	C[C@@H]1CC[C@@]2(OC1)O[C@H]1C[C@H]3[C@@H]4CC=C5C[C@@H](O)C[C@@H](O[C@@H]6O[C@H](C)[C@H](O)[C@H](O)[C@H]6O[C@@H]6O[C@@H](C)[C@H](O)[C@@H](O)[C@H]6O)[C@]5(C)[C@H]4CC[C@]3(C)C1[C@@H]2C
1158	486-28-2	-6.4	COc1cc2oc(=O)ccc2c(OC)c1O
1159	2798-25-6	-9.1	COc1cc(O)c2c(=O)c3c(O)ccc(O)c3oc2c1
1160	136085-37-5	-7.5	C/C=C/C#CC#CC(O)C(/C=C/CCCO)O[C@@H]1O[C@H](CO)[C@@H](O)[C@H](O)[C@H]1O
1161	62025-50-7	-10.3	CC(C)=CCC[C@](C)(O[C@@H]1O[C@H](CO[C@@H]2OC[C@H](O)[C@H](O)[C@H]2O)[C@@H](O)[C@H](O)[C@H]1O)[C@H]1CC[C@]2(C)C1[C@H](O)C[C@@H]1[C@@]3(C)CC[C@H](O)C(C)(C)[C@@H]3[C@@H](O)C[C@]12C
1162	55659-75-1	-9.8	C[C@@H]1CC[C@@]2(OC1)O[C@H]1C[C@H]3[C@@H]4CC=C5C[C@@H](O[C@@H]6O[C@H](CO)[C@@H](O[C@@H]7O[C@H](CO)[C@@H](O)[C@H](O)[C@H]7O)[C@H](O)[C@H]6O[C@@H]6O[C@@H](C)[C@H](O)[C@@H](O)[C@H]6O)CC[C@]5(C)[C@H]4CC[C@]3(C)C1[C@@H]2C
1163	970-73-0	-8.9	Oc1cc(O)c2c(c1)O[C@H](c1cc(O)c(O)c(O)c1)[C@@H](O)C2
1164	29741-10-4	-8.8	O=C(O)[C@H]1O[C@@H](Oc2cc(O)c3c(=O)cc(-c4ccc(O)c(O)c4)oc3c2)[C@H](O)[C@@H](O)[C@@H]1O
1165	86831-54-1	-11.7	C[C@@H]1O[C@@H](Oc2cc(O)c3c(=O)c(O)c(-c4ccc(O)cc4)oc3c2O)[C@H](O)[C@H](O[C@@H]2O[C@H](CO)[C@@H](O)[C@H](O)[C@H]2O)[C@H]1O
1166	131573-90-5	-9.1	C[C@@H]1O[C@@H](OC[C@H]2O[C@@H](Oc3c(-c4ccc(O)cc4)oc4cc(O)cc(O)c4c3=O)[C@H](O[C@@H]3OC[C@@H](O)[C@H](O)[C@H]3O)[C@@H](O)[C@@H]2O)[C@H](O)[C@H](O)[C@H]1O
1167	135095-52-2	-8.9	C[C@@H]1O[C@@H](OC[C@H]2O[C@@H](Oc3c(-c4ccc(O)cc4)oc4cc(O)cc(O)c4c3=O)[C@H](O[C@@H]3O[C@H](CO)[C@H](O)[C@H](O)[C@H]3O)[C@@H](O)[C@@H]2O)[C@H](O)[C@H](O)[C@H]1O
1168	139726-35-5	-8.3	COc1cc(/C=C/C(=O)OC[C@H]2O[C@H](O[C@@]3(CO)O[C@@H](CO)[C@H](O)[C@H]3OC(=O)c3ccc(O)cc3)[C@H](O)[C@@H](O)[C@@H]2O)cc(OC)c1OC
1169	29782-68-1	-9.9	COc1cc([C@H]2C3C=C([C@H]4Oc5cc(O)cc(O)c5C(=O)[C@@H]4O)[C@H]4[C@@H]2CO[C@@]4(O)C3=O)ccc1O
1170	36948-76-2	-8.8	COc1c(O[C@@H]2O[C@H](C(=O)O)[C@@H](O)[C@H](O)[C@H]2O)cc2oc(-c3ccccc3)cc(=O)c2c1O
1171	105471-98-5	-10.4	O=C(/C=C/c1ccc(O)c(O)c1)OC[C@H]1O[C@@H](OCCc2ccc(O)c(O)c2)[C@H](O)[C@@H](O)[C@@H]1O
1172	68027-15-6	-7.8	C[C@@H]1O[C@@H](O[C@H]2[C@H](O[C@H]3CC[C@@]4(C)[C@@H](CC[C@]5(C)[C@@H]4CC=C4[C@@H]6CC(C)(C)CC[C@]6(C(=O)O)CC[C@]45C)[C@]3(C)CO)OC[C@H](O[C@@H]3O[C@H](CO)[C@@H](O)[C@H](O)[C@H]3O)[C@@H]2O)[C@H](O)[C@H](O)[C@H]1O
1173	58558-08-0	-8.8	C[C@H]1O[C@@H](O[C@H]2CC[C@@]3(C)[C@@H](CC[C@]4(C)[C@@H]3C=CC3=C5CC(C)(C)CC[C@]5(CO)[C@@H](O)C[C@]34C)[C@]2(C)CO)[C@H](O)[C@@H](O[C@@H]2O[C@H](CO)[C@@H](O)[C@H](O)[C@H]2O)[C@H]1O
1174	20575-57-9	-8.9	COc1ccc(-c2coc3cc(O)ccc3c2=O)cc1O
1175	5088-75-5	-9.6	O=C1C[C@@H](c2ccc(O)cc2)Oc2cc(O[C@@H]3O[C@H](CO)[C@@H](O)[C@H](O)[C@H]3O)ccc21
1176	149-29-1	-6.3	O=C1C=C2C(=CCOC2O)O1
1177	128794-94-5	-8.9	COc1c(C)c2c(c(O)c1C/C=C(\C)CCC(=O)OCCN1CCOCC1)C(=O)OC2
1178	579-13-5	-7.4	CC[C@H]1/C=C/C=C/C[C@@H](C)[C@H](O)[C@@](C)(O)C(=O)[C@@H](C)[C@H](O)[C@@H](C)C(=O)[C@@H](C)[C@H](O)[C@@H](C)/C=C/C(=O)O[C@@H]2[C@H](C)[C@H](CC1)O[C@]1(CC[C@H](C)[C@H](C[C@@H](C)O)O1)[C@H]2C
1179	630-60-4	-6.9	C[C@@H]1O[C@@H](O[C@H]2C[C@@H](O)[C@]3(CO)C4[C@H](O)C[C@]5(C)[C@@H](C6=CC(=O)OC6)CC[C@]5(O)[C@@H]4CC[C@]3(O)C2)[C@H](O)[C@H](O)[C@H]1O
1180	483-14-7	-8.3	COc1cc2c(cc1OC)[C@@H]1Cc3ccc(OC)c(OC)c3CN1CC2
1181	121-34-6	-6.4	COc1cc(C(=O)O)ccc1O
1182	2237-36-7	-6.1	COc1ccc(C(=O)O)c(O)c1
1183	51-35-4	-5.5	O=C(O)[C@@H]1C[C@@H](O)CN1
1184	56-86-0	-5.2	N[C@@H](CCC(=O)O)C(=O)O
1185	56-87-1	-5	NCCCC[C@H](N)C(=O)O
1186	59227-89-3	-6.2	CCCCCCCCCCCCN1CCCCCC1=O
1187	673-22-3	-5.5	COc1ccc(C=O)c(O)c1
1188	71-00-1	-5.8	N[C@@H](Cc1c[nH]cn1)C(=O)O
1189	73-40-5	-6.6	Nc1nc2nc[nH]c2c(=O)[nH]1
1190	112-61-8	-5.2	CCCCCCCCCCCCCCCCCC(=O)OC
1191	112-62-9	-5.7	CCCCCCCC/C=C\CCCCCCCC(=O)OC
1192	112-80-1	-5.5	CCCCCCCC/C=C\CCCCCCCC(=O)O
1193	144-62-7	-4	O=C(O)C(=O)O
1194	147-85-3	-4.8	O=C(O)[C@@H]1CCCN1
1195	3184-13-2	-5	NCCC[C@H](N)C(=O)O
1196	3615-37-0	-6.4	CC1OC(O)C(O)[C@H](O)[C@H]1O
1197	52-90-4	-4.3	N[C@@H](CS)C(=O)O
1198	56-40-6	-3.6	NCC(=O)O
1199	56-45-1	-4.5	N[C@@H](CO)C(=O)O
1200	56-84-8	-5.1	N[C@@H](CC(=O)O)C(=O)O
1201	56-89-3	-6.1	N[C@H](CSSC[C@H](N)C(=O)O)C(=O)O
1202	604-59-1	-9.7	O=c1cc(-c2ccccc2)oc2c1ccc1ccccc12
1203	69809-22-9	-9.5	O=c1cc(CCc2ccccc2)oc2c1[C@H](O)[C@@H](O)[C@@H](O)[C@@H]2O
1204	70-47-3	-5.2	NC(=O)C[C@H](N)C(=O)O
1205	72-19-5	-4.7	C[C@@H](O)[C@H](N)C(=O)O
1206	87-51-4	-6.9	O=C(O)Cc1c[nH]c2ccccc12
1207	99-20-7	-8.8	OC[C@H]1O[C@H](O[C@H]2O[C@H](CO)[C@@H](O)[C@H](O)[C@H]2O)[C@H](O)[C@@H](O)[C@@H]1O
1208	112-63-0	-5.7	CCCCC/C=C\C/C=C\CCCCCCCC(=O)OC
1209	23696-85-7	-6.2	CC=CC(=O)C1=C(C)C=CCC1(C)C
1210	38665-01-9	-9.5	COc1ccc(-c2cc(=O)c3c(O)cc(O[C@@H]4O[C@H](CO)[C@@H](O)[C@H](O)[C@H]4O[C@@H]4O[C@@H](C)[C@H](O)[C@@H](O)[C@H]4O)cc3o2)cc1O
1211	55399-93-4	-5.1	C[C@@H]([C@H](C)O)[C@H](N)C(=O)O
1212	57-11-4	-5.5	CCCCCCCCCCCCCCCCCC(=O)O
1213	80-56-8	-5.2	CC1=CCC2CC1C2(C)C
1214	82517-12-2	-8.4	COc1cc(C)c2c(=O)c(-c3ccccc3)coc2c1
1215	24276-84-4	-6.5	COc1cc(C=CC(=O)[O-])ccc1O
1216	40505-27-9	-9	COc1cc([C@@H]2c3cc4c(cc3[C@H](O)[C@H]3COC(=O)[C@H]23)OCO4)cc(OC)c1O
1217	611-71-2	-5.9	O=C(O)[C@H](O)c1ccccc1
1218	112-39-0	-5.2	CCCCCCCCCCCCCCCC(=O)OC
1219	628-97-7	-5.1	CCCCCCCCCCCCCCCC(=O)OCC
1220	17290-70-9	-8.3	COc1ccc(-c2cc(=O)c3c(OC)cc(OC)c(OC)c3o2)cc1OC
1221	119-84-6	-6	O=C1CCc2ccccc2O1
1222	6093-68-1	-6.6	O=c1ccc2cc(O)ccc2o1
1223	38840-23-2	-9.5	Cc1cc(O[C@@H]2O[C@H](CO)[C@@H](O)[C@H](O)[C@H]2O)c2c(c1)C(=O)c1cc(O)cc(O)c1C2=O
1224	10323-20-3	-5.9	OC1OC[C@@H](O)[C@@H](O)[C@@H]1O
1225	93-28-7	-6.4	C=CCc1ccc(OC(C)=O)c(OC)c1
1226	93-29-8	-6.4	C/C=C/c1ccc(OC(C)=O)c(OC)c1
1227	97-54-1	-6	CC=Cc1ccc(O)c(OC)c1
1228	108524-93-2	-8.7	C[C@@H]1CC[C@]2(C(=O)O[C@@H]3O[C@H](CO)[C@@H](O)[C@H](O)[C@H]3O)CC[C@]3(C)C(=CC[C@@H]4[C@@]5(C)CC[C@H](O)[C@](C)(C(=O)O)[C@@H]5CC[C@]43C)[C@@H]2[C@]1(C)O
1229	29106-36-3	-9.7	COc1ccc([C@H]2OC[C@H]3[C@@H]2CO[C@@H]3c2ccc(OC)c(OC)c2)cc1OC
1230	2556-10-7	-5.2	CCOC(C)OCCc1ccccc1
1231	28282-25-9	-7.8	CC(C)=CCC[C@H](C(=O)O)[C@@H]1CC[C@]2(C)C3=C(CC[C@@]12C)[C@@]1(C)CCC(=O)C(C)(C)[C@@H]1CC3
1232	5471-51-2	-5.8	CC(=O)CCc1ccc(O)cc1
1233	82354-38-9	-8.2	CCC1=N[C@H]2C[C@@]3(C(=O)N(OC)c4ccccc43)[C@H]3C[C@@H]1[C@@H]2CO3
1234	78285-90-2	-8.4	CC1(C)CC[C@]2(C(=O)O)[C@H](O)C[C@]3(C)C(=CC[C@@H]4[C@@]5(C)CC[C@H](O[C@@H]6O[C@H](CO)[C@@H](O)[C@H](O)[C@H]6O)C(C)(C)[C@@H]5CC[C@]43C)[C@@H]2C1
1235	3952-98-5	-7.4	C=CC/C(=N\OS(=O)(=O)[O-])S[C@@H]1O[C@H](CO)[C@@H](O)[C@H](O)[C@H]1O
1236	119262-68-9	-9.8	COC(=O)[C@H]1O[C@@H](Oc2cc3oc(-c4ccc(O)cc4)cc(=O)c3c(O)c2O)[C@H](O)[C@@H](O)[C@@H]1O
1237	29550-13-8	-8.2	COc1cc2oc(-c3ccccc3)cc(=O)c2c(O)c1O
1238	6915-15-7	-4.8	O=C(O)CC(O)C(=O)O
1239	6099-03-2	-5.8	COc1ccccc1/C=C/C(=O)O
1240	569-90-4	-9.3	COc1c(O[C@@H]2O[C@H](CO)[C@@H](O)[C@H](O)[C@H]2O)cc2oc(-c3ccc(O)c(O)c3)cc(=O)c2c1O
1241	57378-72-0	-10.4	O=C(/C=C/c1ccc(O)c(O)c1)O[C@H]1[C@H](O)C[C@](O)(C(=O)O)C[C@H]1OC(=O)/C=C/c1ccc(O)c(O)c1
1242	38412-46-3	-7.7	COc1cc(-c2c(C)cc(O)cc2O[C@@H]2O[C@H](CO)[C@@H](O)[C@H](O)[C@H]2O)oc(=O)c1
1243	18696-26-9	-6.8	COc1cc(/C=C/C(=O)OCC[N+](C)(C)C)cc(OC)c1O
1244	486-60-2	-7.9	O=c1ccc2c(O)c3ccoc3cc2o1
1245	602-41-5	-8.3	COc1c(O[C@@H]2O[C@H](CO)[C@@H](O)[C@H](O)[C@H]2O)cc2c(c1OC)-c1ccc(SC)c(=O)cc1[C@@H](NC(C)=O)CC2
1246	24393-56-4	-6	CCOC(=O)/C=C/c1ccc(OC)cc1
1247	87095-74-7	-6.8	O=C(CCc1ccccc1)C[C@@H](O)/C=C/c1ccccc1
1248	103548-82-9	-7.5	CC1=C[C@H]2Cc3[nH]c(=O)ccc3[C@]3(C1)NCCC[C@H]23
1249	13190-34-6	-4.4	C=CC1CNC(=S)O1
1250	2121-12-2	-8.1	Oc1cc2c3c(c1)c1cc4c(cc1c[n+]3CC2)OCO4
1251	11031-45-1	-7.1	C/C(=C\CCC1(C)C2CC3C(C2)C31C)CO
1252	123-08-0	-5.2	O=Cc1ccc(O)cc1
1253	471-80-7	-8.7	C=C1C[C@@]23CC[C@H]4[C@@](C)(CCC[C@@]4(C)C(=O)O)[C@@H]2CC[C@]1(O)C3
1254	1260252-18-3	-8.3	CO[C@H]1[C@@H](O)[C@H](O[C@@H]2[C@@H](C)O[C@@H](O[C@H]3CC[C@@]4(C)[C@@H](CC[C@@]56O[C@@]57CC[C@@H](C(C)=O)[C@@]7(C)[C@H](OC(C)=O)[C@@H](OC(=O)C(C)C)[C@H]46)C3)C[C@H]2OC)O[C@H](C)[C@H]1O
1255	1034-01-1	-7.2	CCCCCCCCOC(=O)c1cc(O)c(O)c(O)c1
1256	458-36-6	-6.2	COc1cc(C=CC=O)ccc1O
1257	30950-27-7	-6.2	C=C(C)C1CC=C(/C=N/O)CC1
1258	7061-54-3	-8.8	O=C(CCc1ccc(O)cc1)c1c(O)cc(O)cc1O[C@@H]1O[C@H](CO)[C@@H](O)[C@H](O)[C@H]1O
1259	34208-98-5	-7.5	C=C1[C@H](O)C[C@H]2[C@@H](/C=C(/C)C(=O)[C@@]3(O)C[C@H](C)[C@H](O)C3[C@@H]1O)C2(C)C
1260	532-91-2	-6.1	COc1ccc2[nH]c(=O)oc2c1
1261	83-95-4	-7.7	COc1ccc2c(OC)c3ccoc3nc2c1OC
1262	5240-95-9	-8.6	CC(C)(O)CCc1c(O)cc(O)c2c(=O)c(O)c(-c3ccc(O)cc3)oc12
1263	38302-15-7	-8.6	COc1ccc([C@@H]2CC(=O)c3c(OC)cc(OC)cc3O2)cc1
1264	7212-44-4	-6.3	C=CC(C)(O)CCC=C(C)CCC=C(C)C
1265	73692-50-9	-8.4	O=C(/C=C/c1ccc(O)cc1)c1c(O)cc(O)cc1O
1266	25127-29-1	-8.4	COc1ccc2c(c1OC)C[C@@H]1c3c(cc4c(c3-2)OCO4)CCN1C
1267	78-70-6	-5.1	C=CC(C)(O)CCC=C(C)C
1268	67909-49-3	-9.6	C[n+]1c2n(c(=O)c3ccccc31)CCc1c-2[nH]c2ccccc12
1269	13005-09-9	-8.6	COc1cc2c(cc1OC)-c1c(C)c3ccc(OC)c(OC)c3c[n+]1CC2
1270	13382-86-0	-9	OC[C@H]1O[C@H](OC[C@H]2O[C@H](OC[C@H]3OC(O)[C@H](O)[C@@H](O)[C@@H]3O)[C@H](O)[C@@H](O)[C@H]2O)[C@H](O)[C@@H](O)[C@H]1O
1271	61-90-5	-5	CC(C)C[C@H](N)C(=O)O
1272	8059-24-3	-7.1	Cc1ncc(COP(=O)(O)O)c(C)c1O
1273	127-91-3	-5.4	C=C1CCC2CC1C2(C)C
1274	463-40-1	-6	CC/C=C\C/C=C\C/C=C\CCCCCCCC(=O)O
1275	66648-50-8	-6.8	CCOC(=O)/C=C/c1ccc(O)c(O)c1
1276	6880-91-7	-9.1	COc1ccc2c(c1OC)CN(C)c1c-2ccc2cc3c(cc12)OCO3
1277	737-52-0	-8.2	CC1(C)OC1COc1c2ccoc2cc2oc(=O)ccc12
1278	128397-41-1	-9.5	C[N+]12CCc3cc4c(cc3C1(O)Cc1ccc3c(c1C2)OCO3)OCO4
1279	26791-73-1	-7.9	C=C1C(=O)O[C@H]2C[C@H](C)C(/C=C/C(C)=O)=CC[C@H]12
1280	102130-43-8	-7.4	C=C1[C@@H]2CC[C@H]3[C@]4(C)C[C@H](O[C@H]5O[C@H](CO)[C@@H](OS(=O)(=O)[O-])[C@H](OS(=O)(=O)[O-])[C@H]5OC(=O)CC(C)C)C[C@@H](C(=O)O)[C@H]4CC[C@]3(C2)[C@H]1O
1281	4674-50-4	-7.3	C=C(C)[C@@H]1CCC2=CC(=O)C[C@@H](C)[C@]2(C)C1
1282	53931-25-2	-8.1	CC1(C)CC[C@]2(C(=O)O[C@@H]3O[C@H](CO)[C@@H](O)[C@H](O)[C@H]3O)CC[C@]3(C)C(=CC[C@@H]4[C@@]5(C)CC[C@H](O)[C@@](C)(CO)[C@@H]5CC[C@]43C)[C@@H]2C1
1283	27335-85-9	-8.3	C[C@@H]1C(=O)OC([C@](C)(O)[C@H]2CC[C@@]3(O)C4=CC(=O)[C@@H]5C[C@@H](O)[C@@H](O)C[C@]5(C)[C@H]4CC[C@]23C)C[C@@H]1[C@@H](C)O
1284	17629-30-0	-7.8	OC[C@H]1O[C@H](OC[C@H]2O[C@H](O[C@]3(CO)O[C@H](CO)[C@@H](O)[C@@H]3O)[C@H](O)[C@@H](O)[C@@H]2O)[C@H](O)[C@@H](O)[C@H]1O
1285	51330-27-9	-8.4	C[C@@H]1O[C@@H](O[C@H]2[C@H](O[C@H]3[C@H](O[C@H]4CC[C@@]5(C)[C@@H](CC[C@]6(C)[C@@H]5CC=C5[C@@H]7CC(C)(C)C[C@@H](O)[C@]7(C)CC[C@]56C)[C@@]4(C)CO)O[C@H](C(=O)O)[C@@H](O)[C@@H]3O)O[C@H](CO)[C@H](O)[C@@H]2O)[C@H](O)[C@H](O)[C@H]1O
1286	74-79-3	-6.1	N=C(N)NCCC[C@H](N)C(=O)O
1287	94356-26-0	-9.5	OC[C@H]1O[C@@H](Oc2cc(/C=C/c3cc(O)cc(O)c3)ccc2O)[C@H](O)[C@@H](O)[C@@H]1O
1288	51-34-3	-8.8	CN1[C@@H]2C[C@@H](OC(=O)[C@H](CO)c3ccccc3)C[C@H]1[C@@H]1O[C@@H]12
1289	66791-77-3	-7.6	COc1cc([C@@H]2OC[C@@H]3[C@H]2CO[C@H]3c2cc(OC)c(O[C@@H]3O[C@H](CO)[C@@H](O)[C@H](O)[C@H]3O)c(OC)c2)cc(OC)c1O[C@@H]1O[C@H](CO)[C@@H](O)[C@H](O)[C@H]1O
1290	306-08-1	-6.3	COc1cc(CC(=O)O)ccc1O
1291	152580-79-5	-7.5	C[C@H]1O[C@@H](O[C@H]2CC[C@@]3(C)[C@@H](CC[C@]4(C)[C@@H]3C=CC3=C5CC(C)(C)CC[C@]5(CO)[C@@H](O)C[C@]34C)[C@]2(C)CO)[C@H](O[C@@H]2O[C@H](CO)[C@@H](O)[C@H](O)[C@H]2O)[C@@H](O[C@@H]2O[C@H](CO)[C@@H](O)[C@H](O)[C@H]2O)[C@H]1O
1292	26166-37-0	-8.3	C=C1[C@H]2CC[C@]3([C@@H]1O)[C@H]1C[C@@H]4[C@@]5(C)CCC[C@@]4(C1N(CC)C5)[C@@H]3[C@H]2O
1293	509-18-2	-6.5	CCN1C[C@]2(COC)CC[C@H](O)[C@]34C1C(O)([C@@H](OC)[C@H]23)[C@@]1(O)C[C@H](OC)[C@H]2C[C@@H]4C1[C@H]2OC
1294	66648-43-9	-8.6	COc1cc(/C=C/C(=O)NCCc2ccc(O)cc2)ccc1O
1295	125675-09-4	-7.5	CC(=O)OC[C@@]12CC[C@@H](C)[C@](C)(CCC3=CC(=O)OC3)[C@H]1C[C@H](O)C=C2CO
1296	89-83-8	-5.8	Cc1ccc(C(C)C)c(O)c1
1297	3420-72-2	-8.2	COc1ccc(C=CC(=O)c2c(O)cc(OC)cc2OC)cc1
1298	500-62-9	-7.8	COc1ccc(/C=C/c2cc(OC)cc(=O)o2)cc1
1299	38763-29-0	-9.5	Cc1c2[n+](cc3cc4c(cc13)OCO4)CCc1cc3c(cc1-2)OCO3
1300	478-61-5	-8.1	COc1cc2c3cc1Oc1c(OC)c(OC)cc4c1[C@@H](Cc1ccc(O)c(c1)Oc1ccc(cc1)C[C@@H]3N(C)CC2)N(C)CC4
1301	511-96-6	-8.4	C[C@@H]1CC[C@@]2(OC1)O[C@H]1C[C@H]3[C@@H]4CC[C@H]5C[C@@H](O)[C@H](O)C[C@]5(C)[C@H]4CC[C@]3(C)C1[C@@H]2C
1302	20547-45-9	-8.4	CSC(=O)OCC1=C[C@@H]2OC(=O)C3=CO[C@@H](O[C@@H]4O[C@H](CO)[C@@H](O)[C@H](O)[C@H]4O)[C@H]1[C@@H]32
1303	82597-74-8	-8.3	CC1CC[C@@]2(OC1)O[C@H]1C[C@H]3[C@@H]4CCC5CC(O)CC[C@]5(C)[C@H]4CC[C@]3(C)C1[C@@H]2C
1304	486-90-8	-8.6	O=c1cccc2n1C[C@@H]1C[C@H]2CN2CCCC[C@@H]12
1305	29700-22-9	-8.7	Oc1cc(O)cc(/C=C/c2ccc(O)cc2O)c1
1306	487-39-8	-9.5	COc1cc([C@H]2OC[C@H]3[C@@H]2CO[C@H]3c2ccc(OC)c(OC)c2)ccc1O
1307	478-28-4	-7.7	CCCC(=O)c1c(O)c(Cc2c(O)c(C)c(OC)c(C(=O)CCC)c2O)c(O)c(C)c1OC
1308	13395-02-3	-8.6	COc1cccc2c1cc1c3c(cc4c(c32)OCO4)C(=O)N1
1309	17676-33-4	-9	C=C1CC[C@@]2(OC1)O[C@H]1C[C@H]3[C@@H]4CC=C5C[C@@H](O)C[C@@H](O)[C@]5(C)[C@H]4CC[C@]3(C)C1[C@@H]2C
1310	87425-34-1	-9.9	C[C@H]1CC[C@@]2(OC1)O[C@H]1C[C@H]3[C@@H]4CC=C5C[C@@H](O[C@@H]6O[C@@H](C)[C@H](O)[C@@H](O)[C@H]6O)C[C@@H](O[C@@H]6O[C@H](C)[C@H](O)[C@H](O)[C@H]6O)[C@]5(C)[C@H]4CC[C@]3(C)C1[C@@H]2C
1311	2141-09-5	-8.8	COc1ccc2c(c1O)-c1c(O)c(OC)cc3c1[C@H](C2)[N+](C)(C)CC3
1312	4277-43-4	-8.8	COc1ccc2c(c1O)-c1c(O)c(OC)cc3c1[C@H](C2)[N+](C)(C)CC3
1313	27661-51-4	-9.4	O=c1c(O[C@@H]2O[C@H](CO)[C@@H](O)[C@H](O)[C@H]2O[C@@H]2OC[C@@H](O)[C@H](O)[C@H]2O)c(-c2ccc(O)cc2)oc2cc(O)cc(O)c12
1314	5928-25-6	-9.8	CC(C)=CC(=O)O[C@H]1Cc2cc3ccc(=O)oc3cc2OC1(C)C
1315	50906-56-4	-7.8	C=C1C(=O)O[C@@]23[C@H]1CC[C@@H](C)[C@@H]2CC[C@@]1(C)O[C@@H]31
1316	16176-68-4	-8.6	COc1cc2c(cc1OC)-c1cc3ccc(OC)c(O)c3c[n+]1CC2
1317	58546-34-2	-9	CC(=O)OC(C)(C)CCC(=O)[C@](C)(O)[C@H]1[C@H](O)C[C@@]2(C)[C@@H]3CC=C4[C@@H](C[C@H](O)[C@@H](O)C4(C)C)[C@]3(C)C(=O)C[C@]12C
1318	7755-01-3	-7.8	CC(C)=CCC[C@@](C)(O)[C@H]1CC[C@]2(C)C1[C@H](O)C[C@@H]1[C@@]3(C)CC[C@H](O)C(C)(C)[C@@H]3CC[C@]12C
1319	178740-32-4	-9.5	C[C@@H]1[C@@H](C)[C@H](c2ccc3c(c2)OCO3)O[C@@H]1c1ccc2c(c1)OCO2
1320	14371-10-9	-5.1	O=C/C=C/c1ccccc1
1321	75629-19-5	-9	CC(C)=CCc1c(-c2ccc(O)cc2O)oc2c([C@H]3C=C(C)C[C@@H](c4ccc(O)cc4O)[C@@H]3C(=O)c3ccc(O)cc3O)c(O)cc(O)c2c1=O
1322	6271-21-2	-9.2	O[C@H]1[C@H]2c3cc4c(cc3CN3CC[C@H](C[C@@H]1O)[C@H]23)OCO4
1323	520-28-5	-8.2	COc1cc(O)c2c(=O)cc(-c3ccccc3)oc2c1
1324	174972-79-3	-10.3	O=C(O)CC(O)(CC(=O)OCc1ccc(O[C@@H]2O[C@H](CO)[C@@H](O)[C@H](O)[C@H]2O)cc1)C(=O)OCc1ccc(O[C@@H]2O[C@H](CO)[C@@H](O)[C@H](O)[C@H]2O)cc1
1325	127-40-2	-9.6	CC1=C[C@H](O)CC(C)(C)[C@H]1/C=C/C(C)=C/C=C/C(C)=C/C=C/C=C(C)/C=C/C=C(C)/C=C/C1=C(C)C[C@@H](O)CC1(C)C
1326	121-79-9	-7	CCCOC(=O)c1cc(O)c(O)c(O)c1
1327	20501-56-8	-6.6	CCN1C[C@]2(COC)CC[C@H](OC)[C@]34C1[C@H](C[C@H]23)[C@@]1(O)C[C@H](OC)[C@H]2C[C@@H]4C1[C@H]2O
1328	6836-11-9	-6.6	CCN1C[C@]2(C)CC[C@H](OC)C34C2[C@H](OC(C)=O)C2(OCO[C@@]25C[C@H](OC)[C@H]2C[C@]3(O)C5[C@H]2OC)[C@@H]14
1329	79592-91-9	-6.6	CCN1C[C@]2(COC)CC[C@H](OC)C34[C@@H]5C[C@@]6(O)[C@@H](OC)C[C@@](OC(C)=O)(C5[C@H]6OC(=O)c5ccc(OC)cc5)C([C@H](OC)[C@@H]32)[C@@H]14
1330	26146-27-0	-8.2	C=C1[C@H]2C[C@H]2[C@]2(C)Cc3occ(C)c3[C@H](O)[C@@H]12
1331	140369-76-2	-7.9	C/C=C(/C)C(=O)O[C@H]1c2cc3c(c4c2[C@@]2(CO4)C(=O)C(OC)=C(OC)C=C2C[C@@H](C)[C@H]1C)OCO3
1332	59219-65-7	-9.7	CC1(C)[C@H]2CCC3=C[C@@](C)([C@@H](O)CO)CC[C@H]3[C@]2(C)CC[C@H]1O[C@@H]1O[C@H](CO)[C@@H](O)[C@H](O)[C@H]1O
1333	78287-27-1	-9.3	CCc1c2c(nc3ccccc13)-c1cc3c(c(=O)n1C2)COC(=O)[C@]3(O)CC
1334	18607-90-4	-6.6	CCC(=O)c1cc2c(cc1O)OCO2
1335	21339-55-9	-7.5	Cn1cc(C[C@H](N)C(=O)O)c2ccccc21
1336	475085-57-5	-8.7	CC(C)N(CCCCOCC(=O)O)c1cnc(-c2ccccc2)c(-c2ccccc2)n1
1337	34420-19-4	-7.7	C=C1CC[C@H]2[C@@H](/C=C(\C)C(=O)[C@@]3(O)C[C@H](C)[C@H](O)C3[C@H]1O)C2(C)C
1338	64849-39-4	-9.6	C=C1C[C@@]23CC[C@H]4[C@@](C)(CCC[C@@]4(C)C(=O)O[C@@H]4O[C@H](CO)[C@@H](O)[C@H](O)[C@H]4O)[C@@H]2CC[C@]1(O[C@@H]1O[C@H](CO)[C@@H](O)[C@H](O)[C@H]1O)C3
1339	551-08-6	-6.9	CCCC=C1OC(=O)c2ccccc21
1340	74058-71-2	-6.1	CCCCCCCCCCCCCCCC(=O)NCc1ccccc1
1341	85999-40-2	-7.6	C=C(C)[C@@H]1CC[C@]2(C(=O)O)CC[C@]3(C)[C@H](CC[C@@H]4[C@@]5(C)CC[C@H](O)[C@@](C)(CO)[C@@H]5CC[C@]43C)[C@@H]12
1342	1260-04-4	-7.9	CC1(C)CC[C@]2(C(=O)O)CCC3=C(CC[C@@H]4[C@@]5(C)C[C@H](O)[C@H](O)[C@@](C)(C(=O)O)[C@@H]5CC[C@@]34C)[C@@H]2C1
1343	81991-99-3	-7.8	O=c1c2cc(O)ccc2oc2c([C@@H]3O[C@H](CO)[C@@H](O)[C@H](O)[C@H]3O)c(O)cc(O)c12
1344	93-15-2	-5.6	C=CCc1ccc(OC)c(OC)c1
1345	24512-62-7	-8.1	COC(=O)C1=CO[C@@H](O[C@@H]2O[C@H](CO)[C@@H](O)[C@H](O)[C@H]2O)C2[C@@H]1C=C[C@@]2(O)CO
1346	14941-08-3	-10.2	COc1ccc([C@@H]2CC(=O)c3c(O)cc(O[C@@H]4O[C@H](CO)[C@@H](O)[C@H](O)[C@H]4O[C@@H]4O[C@@H](C)[C@H](O)[C@@H](O)[C@H]4O)cc3O2)cc1
1347	15503-87-4	-7.8	C/C=C1\C[C@@H](C)[C@](O)(CO)C(=O)OCC2=CCN3CC[C@@H](OC1=O)[C@@H]23
1348	24502-79-2	-8.6	CC(C)=CC[C@@H](OC(=O)C=C(C)C)C1=CC(=O)c2c(O)ccc(O)c2C1=O
1349	105454-04-4	-8.2	CC(=O)O[C@H]1C(=O)[C@@]2(C)C([C@H](OC(=O)c3ccccc3)[C@]3(O)C[C@H](OC(=O)[C@H](O)[C@@H](NC(=O)c4ccccc4)c4ccccc4)C(C)=C1C3(C)C)[C@]1(OC(C)=O)CO[C@@H]1C[C@H]2O
1350	539-52-6	-5.6	CC(C)=CCCc1ccoc1
1351	67879-58-7	-8.3	O=C(/C=C/c1ccc(O)c(O)c1)O[C@@H](C(=O)O)[C@@H](O)C(=O)O
1352	465-11-2	-9.2	C[C@]12CC[C@H](O)C[C@H]1CC[C@@H]1C2[C@H](O)C[C@]2(C)[C@@H](c3ccc(=O)oc3)CC[C@]12O
1353	465-39-4	-9.9	C[C@]12CC[C@H](O)C[C@H]1CC[C@@H]1[C@@H]2CC[C@]2(C)[C@@H](c3ccc(=O)oc3)C[C@H]3O[C@]132
1354	472-26-4	-10.8	C[C@]12CC[C@H](O)C[C@@]1(O)CC[C@@H]1[C@@H]2CC[C@]2(C)[C@@H](c3ccc(=O)oc3)CC[C@]12O
1355	60-33-3	-5.8	CCCCC/C=C\C/C=C\CCCCCCCC(=O)O
1356	18609-17-1	-7.1	O=c1c(O[C@@H]2O[C@H](CO)[C@@H](O)[C@H](O)[C@H]2O[C@@H]2O[C@H](CO)[C@@H](O)[C@H](O)[C@H]2O)c(-c2ccc(O)c(O)c2)oc2cc(O)cc(O)c12
1357	1198398-71-8	-10	c1c2c(cc3c1OCO3)-c1cc3ccc4c(c3c[n+]1CC2)OCO4
1358	27495-40-5	-8	COC1=C(C)C(=O)O/C1=C1\O[C@@H]2CCCN3C([C@@H]4C[C@H](C)C(=O)O4)CC[C@H]3C2[C@@H]1C
1359	20243-59-8	-8.5	COc1cc(O)c2c(=O)c(O)c(-c3ccc(O)cc3)oc2c1
1360	98243-57-3	-8.2	C[C@H]1CC[C@H]2[C@H](C)[C@@H]3CC[C@@H]4[C@@H](C[C@H]5[C@H]4C[C@@H](O)[C@H]4C[C@@H](O)CC[C@@]45C)[C@@H]3CN2C1
1361	775351-88-7	-9.8	CC(C)=CCC/C(C)=C/Cc1cc(-c2coc3cc(O)ccc3c2=O)ccc1O
1362	27876-94-4	-8.4	CC(/C=C/C=C(\C)C(=O)O)=C\C=C\C=C(C)\C=C\C=C(/C)C(=O)O
1363	33457-62-4	-7.8	O=C(/C=C/C=C/c1ccccc1)CCc1ccccc1
1364	7518-22-1	-8.4	CC1(C)CC[C@]2(C(=O)O[C@@H]3O[C@H](CO)[C@@H](O)[C@H](O)[C@H]3O)CC[C@]3(C)C(=CC[C@@H]4[C@@]5(C)CC[C@H](O[C@@H]6O[C@H](C(=O)O)[C@@H](O[C@@H]7O[C@@H](CO)[C@H](O)[C@H]7O)[C@H](O)[C@H]6O)C(C)(C)[C@@H]5CC[C@]43C)[C@@H]2C1
1365	578-74-5	-10.3	O=c1cc(-c2ccc(O)cc2)oc2cc(O[C@@H]3O[C@H](CO)[C@@H](O)[C@H](O)[C@H]3O)cc(O)c12
1366	58749-23-8	-8.3	COc1c(/C=C/C(=O)c2ccc(O)cc2)ccc(O)c1O
1367	79498-31-0	-9.9	C=C1C(=O)[C@@]23[C@H](O)C[C@@H]4C(C)(C)C(=O)CC[C@@]4(C)[C@@H]2CC[C@@H]1[C@H]3O
1368	37720-86-8	-7.5	CC(=O)O[C@@H]1[C@H]2CC[C@@H]3[C@]1(C[C@@H](O)[C@@]1(O)C([C@@H]4O[C@@H]4C1(C)C)[C@]3(C)O)C[C@@]2(C)O
1369	1354-84-3	-8.4	C=C1C2CCC3(C([C@H]2O)[C@@]24CCC[C@@]5(C)CN(CC)C2[C@@H]3C[C@H]54)[C@@H]1O
1370	466-26-2	-6.5	CCN1C[C@]2(COC)CC[C@H](O)[C@]34C1[C@@H]([C@H](OC)[C@H]23)[C@@]1(O)C[C@H](OC)[C@H]2C[C@@H]4C1[C@H]2O
1371	24268-41-5	-7	C/C1=C\C(=O)c2c(C)coc2C/C(C)=C/CC1
1372	33377-72-9	-10.4	O=C(O[C@H]1Cc2c(O)cc(O)cc2O[C@H]1c1cc(O)c(O)c2c(=O)c(O)cc([C@H]3Oc4cc(O)cc(O)c4C[C@H]3OC(=O)c3cc(O)c(O)c(O)c3)cc12)c1cc(O)c(O)c(O)c1
1373	22255-13-6	-9.4	O=c1c(O[C@@H]2OC[C@H](O)[C@H](O)[C@H]2O)c(-c2ccc(O)c(O)c2)oc2cc(O)cc(O)c12
1374	546-97-4	-9	C[C@@]12C[C@@H](c3ccoc3)OC(=O)[C@@H]1CC[C@]1(C)C2[C@H]2C=C[C@]1(O)C(=O)O2
1375	483-90-9	-7.1	COc1cc2oc(=O)ccc2c(OC)c1C[C@@H](O)C(C)(C)O
1376	20126-59-4	-10.6	COc1ccc(-c2cc(=O)c3c(O)cc(O[C@@H]4O[C@H](CO)[C@@H](O)[C@H](O)[C@H]4O)cc3o2)cc1O
1377	20086-06-0	-10.6	C[C@@]12C[C@H](c3ccoc3)O[C@@]13C[C@H](OC3=O)C1[C@H]2C[C@@H]2C[C@H]1C(=O)O2
1378	13063-54-2	-8.5	COc1cc2c(cc1O)CCN1Cc3c(ccc(OC)c3OC)C[C@H]21
1379	15401-69-1	-9.6	COc1ccc2cc3[n+](cc2c1O)CCc1cc2c(cc1-3)OCO2
1380	2086-83-1	-9.2	COc1ccc2cc3[n+](cc2c1OC)CCc1cc2c(cc1-3)OCO2
1381	23800-56-8	-6.9	Cc1cc(O)c(C(=O)CCC(C)C)c(=O)o1
1382	552-59-0	-9	COc1cc(O)c2c(=O)c(-c3ccc(O)cc3)coc2c1
1383	82508-32-5	-8.7	CC(=O)O[C@]12CCC(C)=CC[C@]13CC[C@H]2[C@@](C)(/C=C/C=C(\C)C(=O)O)OC3=O
1384	477-85-0	-8.6	COc1c(O)c(C)cc2c1C(=O)c1c(O)cccc1C2=O
1385	70872-29-6	-9.1	COc1cc(O)c(CC=C(C)C)c2c1C(=O)C[C@@H](c1ccc(O)cc1)O2
1386	97230-46-1	-8	CC(C)C1=CC(=O)[C@@](C)([C@H]2[C@H](O)C[C@@]3(C)[C@@H]4CC=C5[C@@H](CC[C@@H](O[C@@H]6O[C@H](CO)[C@@H](O)[C@H](O)[C@H]6O[C@@H]6O[C@@H](C)[C@H](O)[C@@H](O)[C@H]6O)C5(C)C)[C@]4(C)C(=O)C[C@]23C)O1
1387	1258-84-0	-8.9	COC(=O)[C@]1(C)CC[C@]2(C)CC[C@]3(C)C4=CC=C5C(=CC(=O)C(O)=C5C)[C@]4(C)CC[C@@]3(C)[C@@H]2C1
1388	5088-90-4	-10.2	COc1cc2c(cc1OC)C(Cc1ccc(O)c(Oc3cc4c(cc3OC)CCN(C)[C@@H]4Cc3ccc(O)cc3)c1)N(C)CC2
1389	55576-66-4	-7.5	CCCC(=O)c1c(O)c(Cc2c(O)c(Cc3c(O)c(C)c(OC)c(C(=O)CCC)c3O)c(O)c(C(=O)C(C)CC)c2O)c(O)c(C)c1OC
1390	96553-02-5	-8.7	COC(=O)[C@H]1O[C@@H](O[C@H]2CC[C@]3(C)[C@H]4CC=C5[C@@H]6CC(C)(C)CC[C@]6(C(=O)O)CC[C@@]5(C)[C@]4(C)CC[C@H]3[C@]2(C)C=O)[C@H](O)[C@@H](O)[C@@H]1O
1391	6681-18-1	-8.8	COc1ccc2c(c1O)-c1c(O)c(OC)cc3c1[C@H](C2)[N+](C)(C)CC3
1392	2034-69-7	-9.7	COc1cc2cc(Oc3ccc4ccc(=O)oc4c3)c(=O)oc2cc1O
1393	73069-25-7	-8.5	C/C=C(/C)C(=O)OC1C(OC(C)=O)c2c(ccc3ccc(=O)oc23)OC1(C)C
1394	78478-28-1	-8.8	C/C=C(/C)C(=O)O[C@H]1[C@@H](OC(=O)CC(C)C)c2c(ccc3ccc(=O)oc23)OC1(C)C
1395	115713-06-9	-10.3	C=C[C@@H]1C2=CCOC(=O)C2=CO[C@H]1O[C@@H]1O[C@H](CO[C@@H]2O[C@H](CO)[C@@H](O)[C@H](O)[C@H]2O)[C@@H](O)[C@H](O)[C@H]1O
1396	80286-58-4	-7.4	C=C(C(=O)O)[C@@H]1CC[C@@H](C)[C@@H]2CCC(C)=C[C@@H]21
1397	50298-90-3	-9	CC(C)(O)CCC(=O)[C@](C)(O)[C@H]1[C@H](O)C[C@@]2(C)[C@@H]3CC=C4[C@@H](C[C@H](O)[C@@H](O)C4(C)C)[C@]3(C)C(=O)C[C@]12C
1398	98474-78-3	-8.1	CC(C)(O)[C@H]1CC[C@@](C)([C@H]2CC[C@]3(C)C2[C@H](O)C[C@@H]2[C@@]4(C)CC[C@H](O)C(C)(C)[C@@H]4[C@@H](O[C@@H]4O[C@H](CO)[C@@H](O)[C@H](O)[C@H]4O)C[C@]23C)O1
1399	51020-87-2	-8.6	C/C=C/c1cc(OC)c2c(c1)[C@@H](C)[C@H](c1ccc3c(c1)OCO3)O2
1400	104-55-2	-5.1	O=CC=Cc1ccccc1
1401	80651-76-9	-8.4	CC(C)=CCC12Oc3cc(O)c([C@H]4C=C(C)C[C@H](c5ccc(O)cc5O)[C@H]4C(=O)c4ccc(O)cc4O)c(O)c3C(=O)C1(O)Oc1cc(O)ccc12
1402	620-61-1	-8.3	CN1[C@@H]2CC[C@H]1C[C@@H](OC(=O)[C@H](CO)c1ccccc1)C2
1403	31271-07-5	-9.9	CC(C)=CCc1c(O)cc2oc3cc(O)c(O)c(CC=C(C)C)c3c(=O)c2c1O
1404	2009-24-7	-7.9	O=c1ccc2cc3ccoc3c(O)c2o1
1405	145459-19-4	-7.7	CC[C@H](C)[C@@H]1NC(=O)[C@@H]2CCCN2C(=O)[C@@H]2CCCN2C(=O)[C@@H]2CCCN2C(=O)[C@H](CC(C)C)NC(=O)CNC(=O)CNC(=O)[C@H](Cc2ccccc2)NC1=O
1406	110064-71-6	-7.5	C=C1[C@H]2C[C@@]3(C4C[C@@H]5[C@@]6(C)CC[C@H](O)[C@@]5(C4N(CC)C6)[C@@H]3C[C@H]2O)[C@@H]1O
1407	3175-95-9	-6.6	CCN1C[C@]2(COC)CC[C@H](OC)[C@]34C1[C@H]([C@H](OC)[C@H]23)[C@]1(OC(C)=O)C2[C@@H](OC(=O)c3ccccc3)[C@@](O)(C[C@H]24)[C@@H](OC)[C@@H]1O
1408	509-20-6	-6.1	CCN1C[C@@]2(COC)C3[C@@H](OC)[C@H]4C1[C@]3([C@@H](OC)C[C@H]2O)[C@@H]1C[C@]2(O)[C@H](O)C1[C@]4(O)[C@@H](O)[C@@H]2OC
1409	52659-56-0	-9.3	C[C@@]1(CO)C[C@@H](O)C[C@@]2(C)[C@@H]3CC[C@](C)([C@@H](O)CO)C=C3CC[C@H]12
1410	5273-86-9	-6	C/C=C\c1cc(OC)c(OC)cc1OC
1411	96850-30-5	-8.3	C=C1[C@@H]2CC[C@@H]3[C@](C2)(C(=O)[C@@H](O)[C@@H]2C(C)(C)[C@H]4CC(=O)[C@@]32CO4)[C@@H]1OC(C)=O
1412	514-39-6	-7.6	C[C@]12CC[C@H](O)C[C@@]1(O)CC[C@@H]1[C@@H]2CC[C@]2(C)[C@@H](C3=CC(=O)OC3)CC[C@]12O
1413	499-75-2	-5.9	Cc1ccc(C(C)C)cc1O
1414	218916-52-0	-7.1	C=C1CC[C@H]2[C@@H](/C=C(\C)C(=O)[C@@]3(OC(C)=O)C[C@H](C)[C@H](OC(=O)c4ccccc4)C3[C@H]1OC(C)=O)C2(C)C
1415	4312-32-7	-10.1	c1cc2c(c3c1CC1c4cc5c(cc4CCN1C3)OCO5)OCO2
1416	481-46-9	-9.4	COc1cc(O)c2c(=O)cc(-c3ccc(OC)c(-c4c(O)cc(O)c5c(=O)cc(-c6ccc(O)cc6)oc45)c3)oc2c1
1417	548-19-6	-9.6	COc1ccc(-c2cc(=O)c3c(O)cc(O)c(-c4cc(-c5cc(=O)c6c(O)cc(O)cc6o5)ccc4OC)c3o2)cc1
1418	14259-46-2	-10	C[C@@H]1O[C@@H](OC[C@H]2O[C@@H](Oc3cc(O)c4c(c3)O[C@H](c3ccc(O)cc3)CC4=O)[C@H](O)[C@@H](O)[C@@H]2O)[C@H](O)[C@H](O)[C@H]1O
1419	131189-57-6	-8.3	C=C[C@H]1[C@H](O[C@@H]2O[C@H](CO)[C@@H](O)[C@H](O)[C@H]2O)OC=C(C(=O)OC)[C@H]1CCOC(=O)c1cc(O)c(O)c(O)c1
1420	471-95-4	-8.2	CC(=O)O[C@H]1C[C@]2(O)[C@@H]3CC[C@@H]4C[C@@H](O)CC[C@]4(C)[C@H]3CC[C@]2(C)[C@H]1c1ccc(=O)oc1
1421	4481-62-3	-8.7	C=C(C)[C@@H]1CC[C@]2(C(=O)O)CC[C@]3(C)[C@H](CC[C@@H]4[C@@]5(C)CCC(=O)C(C)(C)[C@@H]5CC[C@]43C)[C@@H]12
1422	486-21-5	-6.7	COc1cc2ccc(=O)oc2c(OC)c1O
1423	3486-66-6	-10.2	c1c2c(cc3c1OCO3)-c1cc3ccc4c(c3c[n+]1CC2)OCO4
1424	476-32-4	-10.1	CN1Cc2c(ccc3c2OCO3)[C@@H]2[C@H]1c1cc3c(cc1C[C@@H]2O)OCO3
1425	6020-18-4	-10	c1c2c(cc3c1OCO3)-c1cc3ccc4c(c3c[n+]1CC2)OCO4
1426	1072-93-1	-4.4	C=C[C@@H]1CNC(=S)O1
1427	19773-24-1	-10	CC1=C2C[C@H]3[C@@H](CC(=O)[C@H]4C[C@@H](O)CC[C@@]43C)[C@@H]2CC[C@]12O[C@@H]1C[C@H](C)CN[C@H]1[C@H]2C
1428	73069-13-3	-8.3	C=C1CCC[C@]2(C)C=C3OC(=O)C(C)=C3C[C@@H]12
1429	73069-14-4	-8.3	C=C1CCC[C@]2(C)C[C@@H]3OC(=O)C(C)=C3C[C@@H]12
1430	480-43-3	-9.5	COc1ccc([C@@H]2CC(=O)c3c(O)cc(O)cc3O2)cc1
1431	487-58-1	-7.6	C[N+](C)(C)[C@@H](Cc1c[nH]c2ccccc12)C(=O)[O-]
1432	93236-42-1	-10	COc1ccc(CCO[C@@H]2O[C@H](CO[C@@H]3O[C@H](CO)[C@@H](O)[C@H](O)[C@H]3O)[C@@H](OC(=O)/C=C/c3ccc(O)c(O)c3)[C@H](O[C@@H]3O[C@@H](C)[C@H](O)[C@@H](O)[C@H]3O)[C@H]2O)cc1O
1433	5041-81-6	-10.1	O=C(/C=C/c1ccc(O[C@@H]2O[C@H](CO)[C@@H](O)[C@H](O)[C@H]2O)cc1)c1ccc(O)cc1O
1434	155-58-8	-9.8	COc1ccc(/C=C/c2cc(O)cc(O[C@@H]3O[C@H](CO)[C@@H](O)[C@H](O)[C@H]3O)c2)cc1O
1435	136997-64-3	-7.7	COc1cc([C@@H]2OC[C@@H]3[C@H]2CO[C@H]3c2cc(OC)c(O[C@@H]3O[C@H](CO)[C@@H](O)[C@H](O)[C@H]3O[C@@H]3OC[C@](O)(CO)[C@H]3O)c(OC)c2)cc(OC)c1O
1436	26116-89-2	-7.7	CC(=O)O[C@@H]1C[C@]23C[C@@](C)(O)[C@H](CC[C@H]2[C@@](C)(O)C2[C@@H]4O[C@@H]4C(C)(C)[C@]21O)[C@H]3O
1437	26342-66-5	-8.8	CC1(C)[C@H]2O[C@H]2C2[C@](C)(O)[C@@H]3CC[C@@H]4[C@@H](O)[C@@]3(C[C@@H](O)[C@@]21O)C[C@@]4(C)O
1438	24063-71-6	-7.6	C=C1C[C@@]2(O)O[C@@]3(CC2=C(C)C)[C@@H](C)CC[C@@H]13
1439	80681-44-3	-8	Cc1cc(=O)c2c(O)c3c(cc2o1)OC(C)(C)[C@@H](O[C@@H]1O[C@H](CO)[C@@H](O)[C@H](O)[C@H]1O)C3
1440	29220-16-4	-8	CC(C)=CCC[C@@H](C(=O)O)[C@H]1CC[C@@]2(C)C3=CC[C@H]4C(C)(C)[C@@H](O)CC[C@]4(C)C3=CC[C@]12C
1441	77-92-9	-6.2	O=C(O)CC(O)(CC(=O)O)C(=O)O
1442	1358-76-5	-7.5	C=C[C@@]12CN(C)[C@H]3C[C@]14C(=Nc1ccccc14)[C@@H]1C[C@@H]2[C@@H]3CO1
1443	509-15-9	-8.6	C=CC12CN(C)C3C4CO[C@H](C[C@H]41)[C@]1(C(=O)Nc4ccccc41)C32
1444	7380-40-7	-8.6	CC(C)=CCC/C(C)=C/COc1c2ccoc2cc2oc(=O)ccc12
1445	10376-48-4	-8	CC(C)=CCCC1(C)CCC2(C)C3CCC4(C)C(C)C(=O)CCC4C3(C)CCC2(C)C1
1446	15345-89-8	-7.2	COc1cc(/C=C/c2ccccc2)oc(=O)c1
1447	482-35-9	-9.3	O=c1c(O[C@@H]2O[C@H](CO)[C@@H](O)[C@H](O)[C@H]2O)c(-c2ccc(O)c(O)c2)oc2cc(O)cc(O)c12
1448	13063-04-2	-9.1	COc1cc2c[n+](C)c3c4cc5c(cc4ccc3c2cc1OC)OCO5
1449	3486-67-7	-8.2	COc1cc2c(cc1OC)-c1cc3ccc(OC)c(OC)c3c[n+]1CC2
1450	3621-36-1	-8.7	COc1cc2c(cc1O)-c1cc3ccc(OC)c(OC)c3c[n+]1CC2
1451	633-66-9	-9.3	COc1ccc2cc3[n+](cc2c1OC)CCc1cc2c(cc1-3)OCO2
1452	86764-11-6	-8.5	CC(=O)O[C@@H]1[C@@H](O)[C@H](O[C@H]2CC[C@]34C[C@]35CC[C@]3(C)C([C@@]6(C)CC[C@@H](C(C)(C)O)O6)[C@@H](O)C[C@@]3(C)[C@@H]5C[C@H](O[C@@H]3O[C@H](CO)[C@@H](O)[C@H](O)[C@H]3O)[C@H]4C2(C)C)OC[C@H]1O
1453	465-16-7	-8	CO[C@H]1C[C@H](O[C@H]2CC[C@@]3(C)[C@H](CC[C@@H]4[C@@H]3CC[C@]3(C)[C@@H](C5=CC(=O)OC5)[C@@H](OC(C)=O)C[C@]43O)C2)O[C@@H](C)[C@@H]1O
1454	1362-42-1	-9	CC1=C[C@@H]2C3[C@H](C(C)=C4[C@H]5OC(=O)[C@@H](C)[C@@H]5CC[C@](C)(O)[C@@H]43)[C@@]13[C@@H]2[C@@](C)(O)CC[C@H]1[C@H](C)C(=O)O[C@@H]13
1455	486-86-2	-7.5	CN1C[C@@H]2C[C@H](C1)c1cccc(=O)n1C2
1456	97230-47-2	-9.4	CC(C)C1=CC(=O)[C@](C)([C@H]2[C@H](O)C[C@@]3(C)[C@@H]4CC=C5[C@@H](CC[C@@H](O[C@@H]6OC[C@@H](O)[C@H](O)[C@H]6O[C@@H]6O[C@@H](C)[C@H](O)[C@@H](O)[C@H]6O)C5(C)C)[C@]4(C)C(=O)C[C@]23C)O1
1457	37239-47-7	-6.7	CC(=O)OC[C@]12[C@H](OC(C)=O)[C@H](OC(C)=O)C3C(OC(C)=O)[C@@]14O[C@@]3(C)COC(=O)c1cccnc1CCC(C)C(=O)O[C@@H]([C@H](OC(=O)c1ccoc1)[C@@H]2OC(C)=O)[C@]4(C)O
1458	38647-11-9	-9.9	CC(C)[C@]12O[C@H]1[C@@H]1O[C@@]13[C@@]1(C)CCC4=C(COC4=O)[C@@H]1C[C@@H]1O[C@@]13C2=O
1459	2292-16-2	-9.3	COc1ccc(C[C@@H]2c3cc(Oc4cc(C[C@@H]5c6cc(OC)c(OC)cc6CCN5C)ccc4O)c(OC)cc3CCN2C)cc1
1460	2586-96-1	-8.9	COc1cc2c(cc1OC)[C@@H](Cc1ccc(O)c(Oc3cc4c(cc3OC)CCN(C)[C@@H]4Cc3ccc(O)cc3)c1)N(C)CC2
1461	6817-41-0	-9.2	COc1ccc(C[C@@H]2c3cc(Oc4cc(C[C@@H]5c6cc(O)c(OC)cc6CCN5C)ccc4O)c(OC)cc3CCN2C)cc1
1462	105742-76-5	-8.8	C[C@H](CC(=O)C[C@@H](C)[C@H]1CC(=O)[C@@]2(C)C3=C(C(=O)[C@@H](O)[C@]12C)[C@@]1(C)CC[C@H](O)C(C)(C)C1CC3=O)C(=O)O
1463	108340-60-9	-8	CC(CC(=O)C[C@@H](C)[C@H]1CC(=O)[C@@]2(C)C3=C(C(=O)C[C@]12C)[C@@]1(C)CCC(=O)C(C)(C)[C@@H]1C[C@@H]3O)C(=O)O
1464	20316-62-5	-10.2	O=C(/C=C/c1ccc(O)cc1)OC[C@H]1O[C@@H](Oc2c(-c3ccc(O)cc3)oc3cc(O)cc(O)c3c2=O)[C@H](O)[C@@H](O)[C@@H]1O
1465	28371-16-6	-7.6	O=C1c2c(O)cccc2[C@@H](C2O[C@H](CO)[C@@H](O)[C@H](O)[C@H]2O)c2cc(CO)cc(O)c21
1466	74805-91-7	-9	COc1ccc(C[C@@H]2COc3c(C)c(O)c(C)c(O)c3C2=O)cc1
1467	74805-92-8	-9.6	Cc1c(O)c(C)c2c(c1O)C(=O)[C@H](Cc1ccc3c(c1)OCO3)CO2
1468	225110-25-8	-6.1	C=C[C@@H](O)C#CC#C[C@@H](O)/C=C\CCCCCCC
1469	527-95-7	-9.2	O=c1c(O)c(-c2ccc(O)cc2)oc2c(O)c(O)cc(O)c12
1470	495-32-9	-8.7	CC(C)(O)[C@H]1Cc2cc3ccc(=O)oc3cc2O1
1471	174284-20-9	-10.7	CC1OC(OC2C(Oc3cc(O)c4c(=O)cc(-c5ccc(O)cc5)oc4c3)OC(COC3OC(CO)C(O)C(O)C3O)C(O)C2O)C(O)C(O)C1O
1472	104-54-1	-5.3	OCC=Cc1ccccc1
1473	67416-61-9	-8.2	CC(=O)O[C@@H]1CC[C@@]2(C)[C@@H](CC[C@]3(C)[C@@H]2C(=O)C=C2[C@@H]4[C@@H](C)[C@H](C)CC[C@]4(C)CC[C@]23C)[C@@]1(C)C(=O)O
1474	102841-43-0	-11.2	CC1(C)Oc2cc3oc(-c4cc(O)cc(O[C@@H]5OC[C@@H](O)[C@H](O)[C@H]5O)c4)cc3cc2CC1O
1475	62596-29-6	-8.5	CC(C)=CCc1c(-c2ccc(O)cc2O)oc2c3c(cc(O)c2c1=O)OC(C)(C)C=C3
1476	2115-91-5	-7.4	CC(C)[C@@H]1[C@H]2OC(=O)[C@@H]1[C@@H]1CC[C@@H]3CN(C)[C@H]2[C@@]31C
1477	31721-94-5	-7.2	O=c1ccoc2cc(O)cc(O)c12
1478	509-24-0	-9.7	C=C1[C@@H]2C[C@@]3([C@@H]1O)[C@@H](CC2=O)[C@@]12C4[C@@H]3C[C@@H]1[C@@](C)(CC[C@@H]2O)CN4CC
1479	70578-24-4	-7	CCN1C[C@@]2(COC)C3[C@@H](OC)[C@H]4C1[C@]3([C@@H](OC)C[C@H]2O)[C@@H]1C[C@@]2(O)[C@@H](OC)C[C@@]4(OC(C)=O)C1[C@H]2OC(=O)c1ccc(OC)cc1
1480	77181-26-1	-6.7	CCN1C[C@@]2(COC)C3[C@@H](OC)[C@H]4C1[C@]3([C@@H](OC)C[C@H]2OC(C)=O)[C@@H]1C[C@]2(O)[C@H](OC(=O)c3ccccc3)C1[C@]4(OC(C)=O)[C@@H](O)[C@@H]2OC
1481	23599-69-1	-8.4	COc1cc2c(cc1O)C[C@@H]1NCCc3cc(OC)c(O)c-2c31
1482	728-61-0	-7.4	C/C1=C\CCC2=C[C@@H](OC2=O)c2c(C)coc2C1
1483	133-04-0	-10.8	c1cc2c(cc1[C@H]1OC[C@@H]3[C@H]1CO[C@H]3c1ccc3c(c1)OCO3)OCO2
1484	164991-86-0	-9.1	Cc1cc(O)cc(O[C@@H]2O[C@H](CO[C@@H]3O[C@H](CO)[C@@H](O)[C@H](O)[C@H]3O)[C@@H](O)[C@H](O)[C@H]2O)c1
1485	473-08-5	-7.5	C=C(C)[C@@H]1CC[C@@]2(C)CCC(=O)C(C)=C2C1
1486	13137-64-9	-7.3	CO[C@H]1C[C@H](O[C@H]2CC[C@]3(C)[C@H]4CC[C@]5(C)[C@@H](C6=CC(=O)OC6)CC[C@]5(O)[C@@H]4CC[C@]3(O)C2)O[C@H](C)[C@H]1O[C@@H]1O[C@H](CO)[C@@H](O)[C@H](O)[C@H]1O
1487	26544-34-3	-9.3	O=c1cc(-c2ccc(O)cc2)oc2cc(O[C@@H]3O[C@H](CO)[C@@H](O)[C@H](O)[C@H]3O[C@@H]3OC[C@](O)(CO)[C@H]3O)cc(O)c12
1488	30220-46-3	-7.4	CC1=C[C@]23C(=O)[C@@H](C=C(CO)[C@@H](O)[C@]2(O)[C@H]1O)[C@H]1[C@@H](C[C@H]3C)C1(C)C
1489	62006-39-7	-6.3	CCCCC1OC(=O)C2=C1CCC=C2
1490	94596-28-8	-7.8	CCC/C=C1\OC(=O)C2=C1CC[C@H](O)[C@H]2O
1491	31008-19-2	-9.8	COc1ccc([C@@H]2OC[C@H]3[C@@H]2CO[C@@H]3c2ccc3c(c2)OCO3)cc1OC
1492	241125-75-7	-7	COc1cc(/C=C/C(=O)O[C@H]2[C@H](O)[C@@H](CO)O[C@@]2(CO)O[C@@H]2O[C@H](CO)[C@@H](O)[C@H](O)[C@H]2O)cc(OC)c1O
1493	241125-81-5	-9.1	O=c1c2cc(O)ccc2oc2cc(O)c([C@@H]3O[C@H](CO)[C@@H](O)[C@H](O)[C@H]3O[C@@H]3OC[C@](O)(CO)[C@H]3O)c(O)c12
1494	31002-12-7	-9.2	COc1cc2c(=O)c3c(O)c([C@@H]4O[C@H](CO)[C@@H](O)[C@H](O)[C@H]4O)c(O)cc3oc2cc1O
1495	23445-00-3	-8.8	COc1cc(O)c2c(=O)c3c(O[C@@H]4O[C@H](CO)[C@@H](O)[C@H](O)[C@H]4O)ccc(O)c3oc2c1
1496	526-07-8	-10.5	c1cc2c(cc1O[C@H]1OC[C@H]3[C@@H]1CO[C@@H]3c1ccc3c(c1)OCO3)OCO2
1497	24502-78-1	-8.7	CC(=O)O[C@H](CC=C(C)C)C1=CC(=O)c2c(O)ccc(O)c2C1=O
1498	43043-74-9	-8.6	CC(C)=CCCC1=CC(=O)c2c(O)ccc(O)c2C1=O
1499	69091-17-4	-8.8	CC(=O)OC(C)(C)CC(=O)O[C@@H](CC=C(C)C)C1=CC(=O)c2c(O)ccc(O)c2C1=O
1500	18797-80-3	-9.1	CC(=O)O[C@H]1Cc2cc3c(cc2[C@H]2N(C)Cc4c(ccc5c4OCO5)[C@@]12C)OCO3
1501	30045-16-0	-8	COc1cc2c(cc1OC)-c1c(C)c3ccc(OC)c(OC)c3c[n+]1CC2
1502	518-69-4	-7.8	COc1cc2c(cc1OC)[C@H]1[C@@H](C)c3ccc(OC)c(OC)c3CN1CC2
1503	6873-09-2	-8.8	COc1cc2c(cc1OC)-c1cc3ccc4c(c3c[n+]1CC2)OCO4
1504	1818-71-9	-9.1	Nc1[nH]c(=O)nc2c1ncn2[C@@H]1O[C@H](CO)[C@@H](O)[C@H]1O
1505	34316-15-9	-9.8	COc1ccc2c(c[n+](C)c3c4cc5c(cc4ccc23)OCO5)c1OC
1506	28808-62-0	-8	CC1=C2C(=O)O[C@@H](c3ccoc3)[C@]2(C)CCC1
1507	26091-79-2	-8.1	COc1c2ccoc2c(OC[C@H]2OC2(C)C)c2oc(=O)ccc12
1508	2643-85-8	-8.1	CC(C)(O)[C@H](O)COc1c2ccoc2cc2oc(=O)ccc12
1509	6879-01-2	-9.1	CC[C@@H]1[C@H]2CCCCN3C([C@@H]4C[C@H](C)C(=O)O4)C[C@H](C4[C@H](C)C(=O)O[C@H]41)[C@@H]23
1510	437-64-9	-8.3	COc1cc(O)c2c(=O)cc(-c3ccc(O)cc3)oc2c1
1511	18059-10-4	-9.6	C[C@H]1CC[C@@H]2N(C1)C[C@H]1[C@@H]3C[C@H]4[C@@H](CC(=O)[C@H]5C[C@@H](O)CC[C@@]54C)[C@@H]3CC[C@@H]1[C@]2(C)O
1512	23496-41-5	-8.6	C[C@H]1CC[C@@H]2N(C1)C[C@H]1[C@@H]3C[C@H]4[C@@H](C[C@H](O)[C@H]5C[C@@H](O)CC[C@@]54C)[C@@H]3CC[C@@H]1[C@]2(C)O
1513	61825-98-7	-8.8	C[C@H]1CC[C@@H]2N(C1)C[C@H]1[C@@H]3C[C@H]4[C@@H](CC(=O)[C@H]5C[C@@H](O)CC[C@@]54C)[C@@H]3CC[C@H]1[C@]2(C)O
1514	572-30-5	-8.9	O=c1c(O[C@@H]2O[C@@H](CO)[C@H](O)[C@H]2O)c(-c2ccc(O)c(O)c2)oc2cc(O)cc(O)c12
1515	524-17-4	-8.3	COc1cc2c(cc1OC)[C@@H](Cc1ccc(Oc3cc(C[C@@H]4c5cc(OC)c(OC)cc5CCN4C)ccc3O)cc1)N(C)CC2
1516	41060-15-5	-9.4	CC(C)=CCc1cc(-c2coc3cc(O)ccc3c2=O)ccc1O
1517	19908-48-6	-9.6	Oc1ccc2c(c1)OC[C@H]1c3cc4c(cc3O[C@@H]21)OCO4
1518	13463-28-0	-10.6	C[C@@H]1O[C@@H](OC[C@H]2O[C@@H](Oc3cc(O)c4c(c3)O[C@H](c3ccc(O)c(O)c3)CC4=O)[C@H](O)[C@@H](O)[C@@H]2O)[C@H](O)[C@H](O)[C@H]1O
1519	552-58-9	-9.2	O=C1C[C@@H](c2ccc(O)c(O)c2)Oc2cc(O)cc(O)c21
1520	58812-37-6	-7.5	CC(=O)O[C@@H]1C[C@H](O)[C@@]23COC(O)[C@]1(C)[C@@H]2C[C@@H](O)[C@]1(C)[C@@H]3C(=O)[C@H](OC(C)=O)[C@@]2(C)[C@H](c3ccoc3)C[C@H]3O[C@]321
1521	486-62-4	-9.7	COc1ccc(-c2coc3cc(O[C@@H]4O[C@H](CO)[C@@H](O)[C@H](O)[C@H]4O)ccc3c2=O)cc1
1522	40957-83-3	-8.8	COc1cc2c(=O)c(-c3ccc(O)cc3)coc2cc1O
1523	520-12-7	-9.7	COc1ccc(-c2cc(=O)c3c(O)c(OC)c(O)cc3o2)cc1
1524	24211-30-1	-9.4	Cc1c(O)c(C)c2c(c1O)C(=O)C[C@@H](c1ccc(O)cc1)O2
1525	63902-38-5	-9.3	COc1cc([C@H]2OC[C@H]3[C@@H]2CO[C@@H]3c2ccc(O[C@@H]3O[C@H](CO)[C@@H](O)[C@H](O)[C@H]3O)c(OC)c2)ccc1O[C@@H]1O[C@H](CO)[C@@H](O)[C@H](O)[C@H]1O
1526	2752-64-9	-6.6	COC[C@]12CN(C)[C@@H]3C4[C@H](OC)C1C3([C@@H](OC)C[C@H]2O)[C@@H]1C[C@]2(O)[C@H](OC(=O)c3ccccc3)C1[C@]4(OC(C)=O)[C@@H](O)[C@@H]2OC
1527	480-36-4	-11.1	COc1ccc(-c2cc(=O)c3c(O)cc(O[C@@H]4O[C@H](CO[C@@H]5O[C@@H](C)[C@H](O)[C@@H](O)[C@H]5O)[C@@H](O)[C@H](O)[C@H]4O)cc3o2)cc1
1528	51014-29-0	-7.5	C=C[C@H]1CN2CC[C@@]3(C(=O)Nc4ccccc43)[C@@H]2C[C@@H]1/C(=C\OC)C(=O)OC
1529	630-94-4	-8.6	C=C[C@H]1CN2CC[C@]3(C(=O)Nc4ccccc43)[C@@H]2C[C@@H]1/C(=C\OC)C(=O)OC
1530	6859-01-4	-7.5	CC[C@H]1CN2CC[C@@]3(C(=O)Nc4ccccc43)[C@@H]2C[C@@H]1/C(=C\OC)C(=O)OC
1531	76-66-4	-8.8	CC[C@H]1CN2CC[C@]3(C(=O)Nc4ccccc43)[C@@H]2C[C@@H]1/C(=C\OC)C(=O)OC
1532	28608-75-5	-9	O=c1cc(-c2ccc(O)c(O)c2)oc2c(C3O[C@H](CO)[C@@H](O)[C@H](O)[C@H]3O)c(O)cc(O)c12
1533	4261-42-1	-10.8	O=c1cc(-c2ccc(O)c(O)c2)oc2cc(O)c([C@@H]3O[C@H](CO)[C@@H](O)[C@H](O)[C@H]3O)c(O)c12
1534	1775-97-9	-8.2	COc1cc(O)c(C(=O)/C=C/c2ccccc2)c(OC)c1
1535	6873-13-8	-8.1	COc1cc2c(cc1O)C[C@H]1c3cc(O)c(OC)cc3CC[N@@+]1(C)C2
1536	572-31-6	-9.2	C[C@@H]1O[C@@H](O[C@H]2C(=O)c3c(O)cc(O)cc3O[C@@H]2c2ccc(O)cc2)[C@H](O)[C@H](O)[C@H]1O
1537	548-04-9	-10.9	Cc1cc(O)c2c(=O)c3c(O)cc(O)c4c5c(O)cc(O)c6c(=O)c7c(O)cc(C)c8c1c2c(c34)c(c78)c65
1538	104012-37-5	-7.4	C=C1[C@H](OC(=O)/C=C(\C)CC)C[C@@H](C(C)C)C2C([C@@H](C)OC(C)=O)C(=O)C[C@@H]12
1539	480-10-4	-9.1	O=c1c(O[C@@H]2O[C@H](CO)[C@@H](O)[C@H](O)[C@H]2O)c(-c2ccc(O)cc2)oc2cc(O)cc(O)c12
1540	81907-62-2	-9.7	CC(CC(=O)CC(C)C1CC(O)C2(C)C3=C(C(=O)CC12C)C1(C)CCC(=O)C(C)(C)C1CC3O)C(=O)O
1541	472-11-7	-8.5	C[C@@H]1CC[C@@]2(OC1)O[C@H]1C[C@H]3[C@@H]4CC=C5C[C@@H](O)C[C@@H](O)[C@]5(C)[C@H]4CC[C@]3(C)C1[C@@H]2C
1542	88182-33-6	-9.4	CCC/C=C1\OC(=O)C2=C1CC[C@H]1[C@H]3C=C4C(=O)O/C(=C\CCC)[C@@]4(CC3)[C@@H]21
1543	17650-84-9	-9.6	C[C@@H]1O[C@@H](OC[C@H]2O[C@@H](Oc3c(-c4ccc(O)cc4)oc4cc(O)cc(O)c4c3=O)[C@H](O)[C@@H](O)[C@@H]2O)[C@H](O)[C@H](O)[C@H]1O
1544	5957-80-2	-9.1	CC(C)c1cc2c(c(O)c1O)[C@@]13CCCC(C)(C)[C@@H]1C[C@@H]2OC3=O
1545	480-11-5	-9.5	COc1c(O)cc2oc(-c3ccccc3)cc(=O)c2c1O
1546	3681-93-4	-9.1	O=c1cc(-c2ccc(O)cc2)oc2c([C@@H]3O[C@H](CO)[C@@H](O)[C@H](O)[C@H]3O)c(O)cc(O)c12
1547	38953-85-4	-10.7	O=c1cc(-c2ccc(O)cc2)oc2cc(O)c([C@@H]3O[C@H](CO)[C@@H](O)[C@H](O)[C@H]3O)c(O)c12
1548	479-91-4	-8.3	COc1ccc(-c2oc3cc(OC)c(OC)c(O)c3c(=O)c2OC)cc1O
1549	72463-77-5	-8.7	C/C=C(/C)C(=O)O[C@@H]1[C@H](OC(=O)CC(C)C)c2c(ccc3ccc(=O)oc23)OC1(C)C
1550	81740-07-0	-9.2	C/C=C(\C)C(=O)OC1c2c(ccc3ccc(=O)oc23)OC(C)(C)C1OC(=O)/C(C)=C/C
1551	88206-46-6	-8.5	CC(C)=CC(O)C/C(C)=C/COc1c2ccoc2cc2oc(=O)ccc12
1552	22255-40-9	-7.7	C[C@@H]1C2[C@H](O[C@@H]3O[C@H](CO)[C@@H](O)[C@H](O)[C@H]3O)OC=C(C(=O)O)[C@H]2C[C@@H]1O
1553	174721-08-5	-8.1	CC(C)=CC/C=C(\C)[C@H]1CC[C@]2(C)C1[C@H](O)C[C@@H]1[C@@]3(C)CC[C@H](O)C(C)(C)[C@@H]3[C@@H](O[C@@H]3O[C@H](CO)[C@@H](O)[C@H](O)[C@H]3O)C[C@]12C
1554	186763-78-0	-7.9	CC(C)=CCC=C(C)[C@H]1CC[C@]2(C)C1[C@H](O)C[C@@H]1[C@@]3(C)CC[C@H](O[C@@H]4O[C@H](CO)[C@@H](O)[C@H](O)[C@H]4O[C@@H]4O[C@H](CO)[C@@H](O)[C@H](O)[C@H]4O)C(C)(C)[C@@H]3CC[C@]12C
1555	364779-15-7	-7.7	C=C(CCC=C(C)C)[C@H]1CC[C@]2(C)C1[C@H](O)C[C@@H]1[C@@]3(C)CC[C@H](O)C(C)(C)[C@@H]3[C@@H](O[C@@H]3O[C@H](CO)[C@@H](O)[C@H](O)[C@H]3O)C[C@]12C
1556	14534-61-3	-10.2	O=C(/C=C/c1ccc(O)c(O)c1)O[C@@H]1[C@H](O)C[C@@](O)(C(=O)O)C[C@H]1OC(=O)/C=C/c1ccc(O)c(O)c1
1557	905-99-7	-9.3	O=C(/C=C/c1ccc(O)c(O)c1)O[C@H]1[C@H](O)C[C@](O)(C(=O)O)C[C@H]1O
1558	906-33-2	-9.3	O=C(/C=C/c1ccc(O)c(O)c1)O[C@@H]1C[C@@](O)(C(=O)O)C[C@@H](O)[C@@H]1O
1559	2680-81-1	-8.6	C/C=C/c1cc(OC)c2c(c1)C(C)C(c1ccc(O)c(OC)c1)O2
1560	67979-25-3	-8.2	COc1c(O)cc2c(c1O)C(=O)c1c(cc(C)c(O)c1OC)C2=O
1561	177931-17-8	-9.7	C[C@H]1[C@H](C)C[C@H]2C(=O)C=C3OCO[C@]34Oc3cc5c(cc3[C@H]1C24)OCO5
1562	5945-50-6	-8	O=C(O)C1=CO[C@@H](O[C@@H]2O[C@H](CO)[C@@H](O)[C@H](O)[C@H]2O)[C@H]2[C@@H]1C=C[C@]2(O)CO
1563	102841-42-9	-10.7	OC[C@H]1O[C@@H](Oc2cc(O)cc(/C=C/c3ccc(O[C@H]4O[C@H](CO)[C@@H](O)[C@H](O)[C@H]4O)cc3O)c2)[C@H](O)[C@@H](O)[C@@H]1O
1564	38642-49-8	-10.3	C[C@@]12C[C@@]3(O)OC(O1)C1(COC(=O)c4ccccc4)[C@H]3C[C@]12O[C@@H]1O[C@H](COC(=O)c2ccccc2)[C@@H](O)[C@H](O)[C@H]1O
1565	39011-90-0	-9	C[C@]12C[C@@H](O)[C@@H]3C[C@@]1(O[C@@H]1O[C@H](CO)[C@@H](O)[C@H](O)[C@H]1O)C3(COC(=O)c1ccccc1)C(=O)O2
1566	72520-92-4	-9.4	COc1ccc(C(C)=O)c(O[C@@H]2O[C@H](CO[C@@H]3OC[C@H](O)[C@H](O)[C@H]3O)[C@@H](O)[C@H](O)[C@H]2O)c1
1567	41743-73-1	-7.9	COc1cc(-c2coc3cc4c(c(OC)c3c2=O)OCO4)cc(OC)c1OC
1568	27994-11-2	-7.9	C[C@@H]1C[C@H]2O[C@@]3(O[C@@H]2C(C)(C)O)[C@H](O)[C@@]2(C)[C@@H]4CC[C@H]5C(C)(C)[C@@H](O[C@@H]6OC[C@@H](O)[C@H](O)[C@H]6O)CC[C@@]56C[C@@]46CC[C@]2(C)[C@@H]13
1569	22608-11-3	-8.7	COc1cc(/C=C/C(=O)CC(=O)/C=C/c2ccc(O)cc2)ccc1O
1570	23513-08-8	-7.3	CCCCCCC[C@H](O)CC(=O)CCc1ccc(O)c(OC)c1
1571	555-66-8	-7	CCCCC/C=C/C(=O)CCc1ccc(O)c(OC)c1
1572	23720-80-1	-7.8	C[C@@H]1CCC=C2C(=O)C[C@H]3OOC(C)(C)[C@H]3[C@]21C
1573	604-80-8	-9.3	COc1cc(-c2oc3cc(O)cc(O)c3c(=O)c2O[C@@H]2O[C@H](CO[C@@H]3O[C@@H](C)[C@H](O)[C@@H](O)[C@H]3O)[C@@H](O)[C@H](O)[C@H]2O)ccc1O
1574	102036-29-3	-8.3	OC[C@]1(O)COc2cc(O)ccc2-c2cc(O)c(O)cc2C1
1575	474-07-7	-8.7	Oc1ccc2c(c1)OC[C@]1(O)Cc3cc(O)c(O)cc3[C@H]21
1576	191729-43-8	-8.7	C/C=C(\C)C(=O)O[C@@H]1[C@@H](OC(C)=O)[C@]2(C)[C@H](C(C)=O)CC[C@@]23O[C@]32CC[C@H]3C[C@@H](O[C@H]4C[C@@H](OC)[C@H](O[C@@H]5O[C@H](C)[C@@H](O)[C@@H](OC)[C@H]5O)[C@@H](C)O4)CC[C@]3(C)[C@@H]12
1577	191729-45-0	-6.8	CCC(C)C(=O)O[C@@H]1[C@@H](OC(C)=O)[C@]2(C)[C@H](C(C)=O)CC[C@@]23O[C@]32CC[C@H]3C[C@@H](O[C@H]4C[C@@H](OC)[C@H](O[C@@H]5O[C@H](C)[C@@H](O)[C@@H](OC)[C@H]5O)[C@@H](C)O4)CC[C@]3(C)[C@@H]12
1578	13476-25-0	-9.5	C/C1=C\CC[C@]23O[C@H]2[C@@H](OC3=O)c2c(C)coc2C1
1579	58546-54-6	-8.3	COc1cc2c(c(OC)c1OC)-c1c(cc3c(c1OC)OCO3)C[C@H](C)[C@@](C)(O)C2
1580	58546-55-7	-6.7	C/C=C(/C)C(=O)O[C@H]1c2cc(OC)c(OC)c(OC)c2-c2c(cc3c(c2OC)OCO3)C[C@H](C)[C@]1(C)O
1581	69363-14-0	-7.1	COc1cc2c(c(O)c1OC)-c1c(cc(OC)c(OC)c1OC)C[C@@H](C)[C@@H](C)C2
1582	85643-19-2	-9.5	COc1cccc(OC)c1C(=O)OCc1cc(O)ccc1O[C@@H]1O[C@H](CO)[C@@H](O)[C@H](O)[C@H]1O
1583	19210-12-9	-8.9	C[C@]1(OC(=O)/C=C/c2ccccc2)C[C@@H](O)[C@]2(O)C=CO[C@@H](O[C@@H]3O[C@H](CO)[C@@H](O)[C@H](O)[C@H]3O)[C@@H]21
1584	6926-08-5	-9.8	C[C@]1(O)C[C@@H](O)[C@]2(O)C=CO[C@@H](O[C@@H]3O[C@H](CO)[C@@H](O)[C@H](O)[C@H]3O)[C@@H]21
1585	6926-14-3	-7.7	CC(=O)O[C@@]1(C)C[C@@H](O)[C@]2(O)C=CO[C@@H](O[C@@H]3O[C@H](CO)[C@@H](O)[C@H](O)[C@H]3O)[C@@H]21
1586	35286-59-0	-8.3	C[C@@H]1CC[C@]2(C(=O)O)CC[C@]3(C)C(=CC[C@@H]4[C@@]5(C)CC[C@H](O[C@@H]6OC[C@H](O)[C@H](O)[C@H]6O)C(C)(C)[C@@H]5CC[C@]43C)[C@@H]2[C@]1(C)O
1587	60976-49-0	-8.9	O=C1O[C@H]2[C@@H]3OC(=O)c4cc(O)c(O)c(O)c4-c4c(cc(O)c(O)c4O)C(=O)OC[C@H]2O[C@@H](OC(=O)c2cc(O)c(O)c(O)c2)[C@@H]3OC(=O)c2cc(O)c(O)c3c2[C@@H]2C1=CC(=O)[C@](O)(O3)C2(O)O
1588	111047-30-4	-6.6	CCCCCC/C=C\CCCCCCCCCc1cccc(O)c1C(=O)O
1589	20261-38-5	-6.7	CCCCCCCCCCCCCc1cccc(O)c1C(=O)O
1590	22910-60-7	-7	CCCCCC/C=C\CCCCCCCc1cccc(O)c1C(=O)O
1591	38226-86-7	-9.1	COc1ccc(-c2oc3c4c(cc(O)c3c(=O)c2O)OC(C)(C)CC4)cc1
1592	110623-73-9	-9.5	COc1ccc(-c2oc3c(CC=C(C)C)c(O[C@@H]4O[C@H](CO)[C@@H](O)[C@H](O)[C@H]4O)cc(O)c3c(=O)c2O[C@@H]2O[C@@H](C)[C@H](O)[C@@H](O)[C@H]2O[C@@H]2OC[C@@H](O)[C@H](O)[C@H]2O)cc1
1593	72063-39-9	-8.1	COc1cc2oc(-c3ccc(O)cc3)cc(=O)c2c(O)c1[C@@H]1O[C@H](CO)[C@@H](O)[C@H](O)[C@H]1O[C@@H]1O[C@H](CO)[C@@H](O)[C@H](O)[C@H]1O
1594	18674-16-3	-8.6	CC(=O)O[C@H]([C@@H](O)C[C@@H](C)C1=C2C[C@H](O)C3[C@](C)(CC[C@H]4C(C)(C)C(=O)CC[C@]34C)[C@@]2(C)CC1)C(C)(C)O
1595	26575-95-1	-8.1	CC(=O)O[C@@H](C[C@@H](C)C1=C2C[C@H](O)C3[C@](C)(CC[C@H]4C(C)(C)C(=O)CC[C@]34C)[C@@]2(C)CC1)[C@H]1OC1(C)C
1596	87701-68-6	-7.9	CC(C)C1=C[C@H]2[C@@H](CC[C@]2(C)O)[C@](C)(O)CC1
1597	14215-86-2	-8	C=C[C@H]1[C@H](O[C@@H]2O[C@H](CO)[C@@H](O)[C@H](O)[C@H]2O)OC=C2C(=O)OCC[C@H]21
1598	55916-51-3	-8	C[C@@H]1CC[C@@]2(OC1)O[C@H]1C[C@H]3[C@@H]4CC=C5C[C@@H](O[C@@H]6O[C@H](CO)[C@@H](O)[C@H](O)[C@H]6O[C@H]6O[C@@H](C)[C@H](O)[C@@H](O)[C@H]6O)CC[C@]5(C)[C@H]4CC[C@]3(C)[C@@]1(O)[C@@H]2C
1599	18797-79-0	-8.8	CN1Cc2c(ccc3c2OCO3)[C@@]2(C)[C@@H](O)Cc3cc4c(cc3[C@@H]12)OCO4
1600	70831-56-0	-9.6	O=C(/C=C/c1ccc(O)c(O)c1)O[C@@H](C(=O)O)[C@@H](OC(=O)/C=C/c1ccc(O)c(O)c1)C(=O)O
1601	60-92-4	-9.9	Nc1ncnc2c1ncn2[C@@H]1O[C@@H]2COP(=O)(O)O[C@H]2[C@H]1O
1602	141-12-8	-5.5	CC(=O)OC/C=C(/C)CCC=C(C)C
1603	620-02-0	-4.4	Cc1ccc(C=O)o1
1604	89-82-7	-5.8	CC(C)=C1CC[C@@H](C)CC1=O
1605	3777-69-3	-4.7	CCCCCc1ccco1
1606	100-09-4	-5.6	COc1ccc(C(=O)O)cc1
1607	108-95-2	-4.4	Oc1ccccc1
1608	1896-62-4	-5.6	CC(=O)/C=C/c1ccccc1
1609	479-90-3	-8.4	COc1ccc(-c2oc3cc(OC)c(OC)c(O)c3c(=O)c2OC)cc1OC
1610	2550-26-7	-5.5	CC(=O)CCc1ccccc1
1611	1740-19-8	-9.6	CC(C)c1ccc2c(c1)CC[C@H]1[C@](C)(C(=O)O)CCC[C@]21C
1612	118-93-4	-5.6	CC(=O)c1ccccc1O
1613	122-78-1	-5.1	O=CCc1ccccc1
1614	451-13-8	-6.3	O=C(O)Cc1cc(O)ccc1O
1615	490-78-8	-6.1	CC(=O)c1cc(O)ccc1O
1616	6989-38-4	-8	C=C(C)C(O)COc1ccc2c(OC)c3ccoc3nc2c1OC
1617	85031-59-0	-7	CC1=C[C@H]2[C@@H](CC1)[C@H](C)CC[C@H]2[C@@H](C)C(=O)O
1618	2438-80-4	-6.5	C[C@@H]1OC(O)[C@@H](O)[C@H](O)[C@@H]1O
1619	56-41-7	-4.1	C[C@H](N)C(=O)O
1620	59-51-8	-4.7	CSCCC(N)C(=O)O
1621	6556-12-3	-7.1	O=C(O)[C@H]1OC(O)[C@H](O)[C@@H](O)[C@@H]1O
1622	91510-62-2	-6.9	O=C([O-])[C@H]1OC(O)[C@H](O)[C@@H](O)[C@H]1O
1623	25161-41-5	-8.8	CC(=O)OCC1=CO[C@@H](OC(=O)CC(C)C)[C@H]2C1=C[C@H](OC(=O)CC(C)(C)OC(C)=O)[C@]21CO1
1624	34620-76-3	-8.5	OC[C@H]1O[C@H](O[C@H]2[C@H](O)[C@@H](O)[C@@H](O[C@H]3[C@H](O)[C@@H](O)[C@@H](O[C@H]4[C@H](O)[C@@H](O)[C@@H](O[C@H]5[C@H](O)[C@@H](O)C(O)O[C@@H]5CO)O[C@@H]4CO)O[C@@H]3CO)O[C@@H]2CO)[C@H](O)[C@@H](O)[C@@H]1O
1625	18513-76-3	-5.6	CCOC(=O)C1=CCCNC1
1626	1846-76-0	-7	CCOC(=O)c1cc2ccccc2oc1=O
1627	19037-69-5	-7.3	Cc1cc(=O)oc2c([N+](=O)[O-])c(O)ccc12
1628	2107-76-8	-7.1	Cc1cc(=O)oc2cc(O)cc(O)c12
1629	2107-77-9	-7.4	Cc1cc(=O)oc2c(O)c(O)ccc12
1630	2373-31-1	-7.2	Cc1cc(=O)oc2ccc(O)cc12
1631	482-82-6	-8.1	O=c1cc(-c2ccccc2)c2cc(O)c(O)cc2o1
1632	529-84-0	-7.4	Cc1cc(=O)oc2cc(O)c(O)cc12
1633	531-81-7	-7	O=C(O)c1cc2ccccc2oc1=O
1634	53518-15-3	-7.3	Nc1ccc2c(C(F)(F)F)cc(=O)oc2c1
1635	842-01-3	-7.9	O=c1cc(-c2ccccc2)c2ccc(O)c(O)c2o1
1636	30197-14-9	-10	COc1ccc(/C=C/c2cc(O)cc(O[C@@H]3O[C@H](CO)[C@@H](O)[C@H](O)[C@H]3O)c2)cc1
1637	478-08-0	-8.8	O=C1c2ccccc2C(=O)c2c1cc(O)c(CO)c2O
1638	482-83-7	-7.9	COc1cc2oc(=O)cc(-c3ccccc3)c2cc1O
1639	26020-14-4	-8.4	CC1(C)CC[C@]2(C(=O)O)CC[C@]3(C)C(=CC[C@@H]4[C@@]5(C)CC[C@H](O[C@@H]6O[C@H](C(=O)O)[C@@H](O)[C@H](O)[C@H]6O)C(C)(C)[C@@H]5CC[C@]43C)[C@@H]2C1
1640	603-56-5	-8.2	COc1cc(-c2oc3cc(OC)c(OC)c(O)c3c(=O)c2OC)ccc1O
1641	294-90-6	-6.9	C1CNCCNCCNCCN1
1642	196399-16-3	-9	COC[C@H]1C[C@@]23CC[C@H]4[C@@](C)(CCC[C@@]4(C)C(=O)O)[C@@H]2CC[C@@H]1C3
1643	500-38-9	-8.6	CC(Cc1ccc(O)c(O)c1)C(C)Cc1ccc(O)c(O)c1
1644	10191-41-0	-8.1	Cc1c(C)c2c(c(C)c1O)CCC(C)(CCCC(C)CCCC(C)CCCC(C)C)O2
1645	3387-36-8	-7.9	O=c1ccn([C@@H]2O[C@H](COP(=O)([O-])[O-])[C@@H](O)[C@H]2O)c(=O)[nH]1
1646	510-75-8	-7.9	C=C1C[C@]23C[C@H]1CC[C@H]2[C@@]12C=C[C@H](O)[C@@](C)(C(=O)O1)C2[C@@H]3C(=O)O
1647	146-80-5	-8.9	O=c1[nH]c(=O)c2ncn([C@@H]3O[C@H](CO)[C@@H](O)[C@H]3O)c2[nH]1
1648	1679-53-4	-5.1	O=C(O)CCCCCCCCCO
1649	491-36-1	-6.2	O=c1[nH]cnc2ccccc12
1650	63-37-6	-8.3	Nc1ccn([C@@H]2O[C@H](COP(=O)(O)O)[C@@H](O)[C@H]2O)c(=O)n1
1651	84-65-1	-7.7	O=C1c2ccccc2C(=O)c2ccccc21
1652	86-87-3	-7.1	O=C(O)Cc1cccc2ccccc12
1653	137038-13-2	-9.1	COc1cc([C@@H]2OC[C@@H]3[C@H]2CO[C@H]3c2cc(OC)c(O[C@@H]3O[C@H](CO)[C@@H](O)[C@H](O)[C@H]3O)c(OC)c2)cc(OC)c1O
1654	523-92-2	-7	CO[C@H]1[C@H](O)[C@@H](O)[C@@H](O)[C@@H](O)[C@@H]1O
1655	4691-65-0	-8.4	O=c1[nH]cnc2c1ncn2[C@@H]1O[C@H](COP(=O)([O-])[O-])[C@@H](O)[C@H]1O
1656	79-92-5	-5.3	C=C1C2CCC(C2)C1(C)C
1657	13114-27-7	-7.4	CC(=CCNc1ncnc2nc[nH]c12)CO
1658	144-68-3	-9.5	CC1=C(/C=C/C(C)=C/C=C/C(C)=C/C=C/C=C(C)/C=C/C=C(C)/C=C/C2=C(C)C[C@@H](O)CC2(C)C)C(C)(C)C[C@H](O)C1
1659	1637-39-4	-7.4	C/C(=C\CNc1ncnc2[nH]cnc12)CO
1660	6025-53-2	-9.1	C/C(=C\CNc1ncnc2c1ncn2[C@@H]1O[C@H](CO)[C@@H](O)[C@H]1O)CO
1661	464-48-2	-6	CC1(C)[C@H]2CC[C@]1(C)C(=O)C2
1662	145-42-6	-11	C[C@H](CCC(=O)NCCS(=O)(=O)[O-])[C@H]1CC[C@H]2C3[C@H](O)C[C@@H]4C[C@H](O)CC[C@]4(C)[C@H]3C[C@H](O)[C@]12C
1663	100-52-7	-4.7	O=Cc1ccccc1
1664	54381-16-7	-6.4	Nc1ccc(N(CCO)CCO)cc1
1665	65-71-4	-5.3	Cc1c[nH]c(=O)[nH]c1=O
1666	50-89-5	-8.1	Cc1cn([C@H]2C[C@H](O)[C@@H](CO)O2)c(=O)[nH]c1=O
1667	754919-24-9	-8.3	COc1cc2c3c(c1OC)-c1ccccc1C[C@H]3[N+](C)(C)CC2
1668	157752-01-7	-9.5	CC(C)=CC1CC(O)([C@H]2CC[C@]3(C)[C@@H]2CC[C@@H]2[C@@]4(C=O)CC[C@H](O[C@@H]5OC[C@H](O)[C@H](O[C@@H]6OC[C@@H](O)[C@H](O)[C@H]6O)[C@H]5O[C@@H]5O[C@@H](C)[C@H](O)[C@@H](O)[C@H]5O)C(C)(C)[C@@H]4CC[C@]23C)C(O)O1
1669	25274-27-5	-7.6	C[C@@H]1CCCC2=CC(=O)[C@@H]3[C@@H](C3(C)C)[C@]21C
1670	94487-74-8	-5.5	C/C=C(/C)C(=O)OC(=O)/C(C)=C\C
1671	22419-74-5	-7.1	C/C1=C\C[C@@]2(C(C)C)CC[C@@](C)(O2)[C@H](O)CC/C(C)=C/CC1
1672	75872-12-7	-9.7	O=c1ccc2cc(O)c(O[C@@H]3O[C@H](CO)[C@@H](O)[C@H](O)[C@H]3O)c(O)c2o1
1673	73981-34-7	-8.2	C=C1C(=O)[C@@]23[C@H](O)C[C@@H]4C(C)(C)CC[C@H](O)[C@@]4(CO)[C@@H]2CC[C@@H]1[C@@H]3O
1674	21499-66-1	-8.5	CC1=CC(=O)[C@@H](O)[C@]2(C)C3[C@@H](O)[C@H](O)[C@@]4(C)OC[C@@]35[C@@H](C[C@@H]12)OC(=O)[C@H](O)[C@]54O
1675	1415-73-2	-7.6	O=C1c2c(O)cccc2[C@H](C2O[C@H](CO)[C@@H](O)[C@H](O)[C@H]2O)c2cc(CO)cc(O)c21
1676	1063-77-0	-8.5	CC(=O)O[C@H]1CC(=O)OC(C)(C)[C@@H]2CC(=O)[C@]3(C)[C@H](CC[C@@]4(C)[C@H](c5ccoc5)OC(=O)[C@H]5O[C@]543)[C@@]12C
1677	473-15-4	-7.9	C=C1CCC[C@]2(C)CC[C@@H](C(C)(C)O)C[C@@H]12
1678	33889-69-9	-9.6	COc1cc([C@@H]2Oc3c(O)cc([C@H]4Oc5cc(O)cc(O)c5C(=O)[C@@H]4O)cc3[C@H]2CO)ccc1O
1679	24699-16-9	-8.5	O=c1c2cc(O)c(O)cc2oc2c([C@@H]3O[C@H](CO)[C@@H](O)[C@H](O)[C@H]3O)c(O)cc(O)c12
1680	34221-41-5	-8.1	COc1cc(O)ccc1/C=C/C(=O)c1ccc(O)cc1
1681	2543-94-4	-8.1	COc1c2ccoc2c(OCC=C(C)C)c2oc(=O)ccc12
1682	6730-83-2	-9.4	C=C1C[C@@]23CC[C@H]4[C@@](C)(CCC[C@@]4(C)C(=O)O)[C@@H]2CC[C@@H]1C3
1683	26063-95-6	-8	COc1c(O)cc2oc3cc(O)c4c(c3c(=O)c2c1CCC(C)(C)O)OC(C)(C)CC4
1684	869-19-2	-6	CC(C)C[C@H](NC(=O)CN)C(=O)O
1685	89-00-9	-6.2	O=C(O)c1cccnc1C(=O)O
1686	82-82-6	-6.7	Cc1ncc(CO)c(C(=O)O)c1O
1687	2673-40-7	-8.8	C/C=C1/CN[C@H]2Cc3c([nH]c4ccccc34)C(=O)C[C@@H]1[C@@H]2C(=O)OC
1688	1118-68-9	-4.1	CN(C)CC(=O)O
1689	19246-18-5	-5.6	N[C@@H](CS)C(=O)NCC(=O)O
1690	352-97-6	-5.1	N=C(N)NCC(=O)O
1691	117-02-2	-8.8	Cc1c(O)cc2c(c1O)C(=O)c1ccccc1C2=O
1692	74805-90-6	-9.8	Cc1c(O)c(C)c2occ(Cc3ccc4c(c3)OCO4)c(=O)c2c1O
1693	34592-47-7	-4.8	O=C(O)[C@@H]1CSCN1
1694	57944-18-0	-9.3	CC(CCC1(O)O[C@H]2C[C@H]3[C@@H]4CC[C@@H]5C[C@@H](O[C@@H]6O[C@H](CO)[C@@H](O)[C@H](O)[C@H]6O[C@@H]6O[C@H](CO)[C@@H](O)[C@H](O)[C@H]6O)CC[C@]5(C)[C@H]4CC[C@]3(C)C2[C@@H]1C)CO[C@@H]1O[C@H](CO)[C@@H](O)[C@H](O)[C@H]1O
1695	28319-77-9	-6.3	C[N+](C)(C)CCOP(=O)([O-])OC[C@H](O)CO
1696	6402-36-4	-5.9	O=C(O)/C=C/CCCCCCCCC(=O)O
1697	144506-15-0	-9.2	COc1c(/C=C/C(=O)c2ccc(O)c(CC=C(C)C)c2)ccc(O)c1O
1698	498-23-7	-5.1	C/C(=C/C(=O)O)C(=O)O
1699	4360-12-7	-9.7	CC[C@H]1[C@@H]2C[C@H]3[C@@H]4N(C)c5ccccc5[C@]45C[C@@H](C2[C@H]5O)N3[C@@H]1O
1700	94492-24-7	-9.4	CC(=O)O[C@H]1[C@H](OCCc2ccc(O)c(O)c2)O[C@H](CO)[C@@H](OC(=O)/C=C/c2ccc(O)c(O)c2)[C@@H]1O[C@@H]1O[C@@H](C)[C@H](O)[C@@H](O)[C@H]1O
1701	36338-96-2	-8.5	O=C(/C=C/c1ccc(O)cc1)C1=C(O)[C@@](O)(C2O[C@H](CO)[C@@H](O)[C@H](O)[C@H]2O)C(=O)/C(=C\C2=C(O)[C@@](O)([C@@H]3O[C@H](CO)[C@@H](O)[C@H](O)[C@H]3O)C(O)=C(C(=O)/C=C/c3ccc(O)cc3)C2=O)C1=O
1702	71-36-3	-3.2	CCCCO
1703	84745-94-8	-9.4	CC(=O)[C@]1(O)CC[C@@]2(O)[C@]1(C)[C@H](OC(=O)c1ccc(O)cc1)C[C@@H]1[C@@]3(C)CC[C@H](O)CC3=CC[C@]12O
1704	144506-14-9	-9	COc1c(/C=C/C(=O)c2ccc(O)cc2)ccc(O)c1CC=C(C)C
1705	82601-41-0	-9.5	COC(=O)C1=CC[C@@]23CC[C@@H]([C@@](C)(/C=C/C=C(\C)C(=O)O)OC2=O)[C@@]3(O)CC1
1706	139051-27-7	-9.6	CC1=C(CC[C@H](C)CO[C@@H]2O[C@H](CO)[C@@H](O)[C@H](O)[C@H]2O)O[C@H]2C[C@H]3[C@@H]4CC[C@@H]5C[C@@H](O[C@@H]6O[C@H](CO)[C@H](O)[C@H](O)[C@H]6O[C@@H]6O[C@H](CO)[C@@H](O)[C@H](O)[C@H]6O)CC[C@]5(C)[C@H]4CC[C@]3(C)[C@@H]12
1707	475-80-9	-8.6	O=C(O)c1cc2c(c3c1c([N+](=O)[O-])cc1ccccc13)OCO2
1708	855-96-9	-8.9	COc1ccc(-c2cc(=O)c3c(O)c(OC)c(OC)cc3o2)cc1O
1709	80225-53-2	-8.6	CC(C)c1cc2c(c(O)c1O)[C@@]13CCCC(C)(C)[C@@H]1[C@H](OC3=O)[C@H]2O
1710	768-93-4	-5.7	IC12CC3CC(CC(C3)C1)C2
1711	51-41-2	-6.6	NC[C@H](O)c1ccc(O)c(O)c1
1712	531-59-9	-6.5	COc1ccc2ccc(=O)oc2c1
1713	7559-04-8	-8.1	CC1=C(C)C(=O)C(CC[C@](C)(O)CCC[C@H](C)CCC[C@H](C)CCCC(C)C)=C(C)C1=O
1714	973-67-1	-8	COc1cc2oc(-c3ccccc3)cc(=O)c2c(OC)c1OC
1715	86361-55-9	-9	Oc1cc(O)cc(/C=C/c2c(O)cccc2O)c1
1716	7400-08-0	-6.4	O=C(O)C=Cc1ccc(O)cc1
1717	132201-33-3	-8	O=C(N[C@@H](c1ccccc1)[C@@H](O)C(=O)O)c1ccccc1
1718	141626-36-0	-7.1	CCCCc1oc2ccc(NS(C)(=O)=O)cc2c1C(=O)c1ccc(OCCCN(CCCC)CCCC)cc1
1719	99-66-1	-5	CCCC(CCC)C(=O)O
1720	120444-60-2	-9.5	COc1cc(/C=C/C(=O)O[C@H]2[C@H](O[C@@H]3O[C@@H](C)[C@H](O)[C@@H](O)[C@H]3O)[C@@H](O)[C@H](OCCc3ccc(O)c(O)c3)O[C@@H]2CO[C@@H]2O[C@H](CO)[C@@H](O)[C@H](O)[C@H]2O)ccc1O
1721	5302-45-4	-6.2	N[C@@H](CNC(=O)C(=O)O)C(=O)O
1722	74639-14-8	-10.5	O=C1C[C@@H](c2ccc(O[C@@H]3O[C@H](CO)[C@@H](O)[C@H](O)[C@H]3O[C@@H]3OC[C@](O)(CO)[C@H]3O)cc2)Oc2cc(O)ccc21
1723	89919-62-0	-10.2	O=C(/C=C/c1ccc(O)c(O)c1)O[C@@H]1C[C@](O)(C(=O)O)C[C@@H](OC(=O)/C=C/c2ccc(O)c(O)c2)[C@H]1O
1724	24939-16-0	-8.5	O=C(/C=C/c1ccc(O)cc1)CC(=O)/C=C/c1ccc(O)cc1
1725	67884-30-4	-8.1	COc1cc(O)cc(CCc2ccc(OC)c(O)c2)c1
1726	531-29-3	-8.4	COc1cc(/C=C/CO)ccc1O[C@@H]1O[C@H](CO)[C@@H](O)[C@H](O)[C@H]1O
1727	458-35-5	-6.4	COc1cc(/C=C/CO)ccc1O
1728	38390-45-3	-7	CCC1=C[C@@H]2C[N@@](CCc3c([nH]c4ccccc34)[C@@](C(=O)OC)(c3cc4c(cc3OC)N(C)[C@H]3[C@@](O)(C(=O)OC)[C@H](OC(C)=O)[C@]5(CC)C=CCN6CC[C@]43[C@@H]65)C2)C1
1729	94356-22-6	-8.8	COc1ccc(/C=C/c2cc(O)cc(O)c2)cc1O[C@@H]1O[C@H](CO)[C@@H](O)[C@H](O)[C@H]1O
1730	17176-17-9	-8.9	C[S+](CCC(N)C(=O)[O-])C[C@H]1O[C@@H](n2cnc3c(N)ncnc32)[C@H](O)[C@@H]1O
1731	301-19-9	-9.5	C[C@@H]1O[C@@H](OC[C@H]2O[C@@H](Oc3c(-c4ccc(O)cc4)oc4cc(O[C@@H]5O[C@@H](C)[C@H](O)[C@@H](O)[C@H]5O)cc(O)c4c3=O)[C@H](O)[C@@H](O)[C@H]2O)[C@H](O)[C@H](O)[C@H]1O
1732	35790-95-5	-8.7	C[C@@H]1O[C@@H](O[C@H]2[C@H](O[C@H]3CC[C@]4(C)[C@H]5CC=C6[C@@H]7CC(C)(C)CC[C@]7(C(=O)O)CC[C@@]6(C)[C@]5(C)CC[C@H]4C3(C)C)OC[C@H](O)[C@@H]2O)[C@H](O)[C@H](O)[C@H]1O
1733	271579-11-4	-9.8	O=C(O[C@@H]1[C@@H](O)[C@H](Oc2cc(O)c(C(=O)CCc3ccccc3)c(O)c2)O[C@@H]2COC(=O)c3cc(O)c(O)c(O)c3-c3c(cc(O)c(O)c3O)C(=O)O[C@@H]12)c1cc(O)c(O)c(O)c1
1734	28543-07-9	-9.2	O=C(O[C@@H]1Cc2c(O)cc(O)cc2O[C@@H]1c1cc(O)c(O)c2c(=O)c(O)cc([C@H]3Oc4cc(O)cc(O)c4C[C@H]3O)cc12)c1cc(O)c(O)c(O)c1
1735	103654-50-8	-9.2	O=c1c(-c2ccc(O)cc2)coc2c([C@@H]3O[C@H](CO[C@@H]4OC[C@](O)(CO)[C@H]4O)[C@@H](O)[C@H](O)[C@H]3O)c(O)ccc12
1736	1167424-32-9	-9	COC(=O)[C@@H](Cc1ccc(O)c(O)c1)OC(=O)/C=C/c1ccc(O)c2c1[C@H](C(=O)O[C@H](Cc1ccc(O)c(O)c1)C(=O)O)[C@@H](c1ccc(O)c(O)c1)O2
1737	125536-25-6	-8.6	COc1c(C)c(O)cc2[o+]c(-c3ccccc3)ccc12
1738	13161-75-6	-8.3	C/C=C(/C)C(=O)O[C@@H]1c2c(ccc3ccc(=O)oc23)OC(C)(C)[C@@H]1OC(C)=O
1739	140147-77-9	-9.5	COc1ccc(-c2oc3c(CC=C(C)C)c(O[C@@H]4O[C@H](CO)[C@@H](O)[C@H](O)[C@H]4O)cc(O)c3c(=O)c2O[C@@H]2O[C@@H](C)[C@H](O)[C@@H](O[C@@H]3O[C@H](CO)[C@@H](O)[C@H](O)[C@H]3O)[C@H]2O)cc1
1740	156791-82-1	-7.1	C[C@@H](CO)[C@@H]1CC[C@@]2(CC[C@]3(C)[C@H](CC[C@@H]4[C@@]5(C)CC[C@H](O[C@@H]6O[C@H](CO)[C@@H](O)[C@H](O)[C@H]6O[C@@H]6O[C@H](CO)[C@@H](O)[C@H](O)[C@H]6O)[C@@](C)(CO[C@@H]6O[C@H](CO)[C@@H](O)[C@H](O)[C@H]6O)[C@@H]5CC[C@]43C)[C@H]2O)CO1
1741	191729-44-9	-8.3	CO[C@H]1[C@@H](O)[C@H](O[C@@H]2[C@@H](C)O[C@@H](O[C@H]3CC[C@@]4(C)[C@@H](CC[C@@]56O[C@@]57CC[C@@H](C(C)=O)[C@@]7(C)[C@H](OC(C)=O)[C@@H](OC(=O)c5ccccc5)[C@H]46)C3)C[C@H]2OC)O[C@H](C)[C@H]1O
1742	20137-37-5	-7.9	C[C@@H]1CC[C@]2(C(=O)O)CC[C@]3(C)C(=CC[C@@H]4[C@@]5(C)CC[C@H](O)[C@@](C)(CO)[C@@H]5CC[C@]43C)[C@@H]2[C@]1(C)O
1743	3902-71-4	-8.3	Cc1cc2cc3c(C)cc(=O)oc3c(C)c2o1
1744	402513-88-6	-7.9	CC(=O)O[C@H](C[C@@H](C)[C@H]1C(=O)[C@H](O)[C@@]2(C)[C@@H]3CC[C@H]4C(C)(C)[C@@H](O[C@@H]5OC[C@H](O)[C@H](O)[C@H]5O)CC[C@@]45C[C@@]35CC[C@]12C)C1OC1(C)C
1745	482-27-9	-7.2	COc1c2ccoc2c(OC)c2oc(=O)ccc12
1746	500-64-1	-7.4	COC1=CC(=O)O[C@@H](/C=C/c2ccccc2)C1
1747	5081-48-1	-8.9	Cc1c2ccncc2c(C)c2c1[nH]c1ccccc12
1748	5162-01-6	-8.4	CC(C)=CCC(OC(=O)C=C(C)C)C1=CC(=O)c2c(O)ccc(O)c2C1=O
1749	53209-27-1	-10.4	O=C(O[C@H]1[C@H](Oc2c(-c3ccc(O)c(O)c3)oc3cc(O)cc(O)c3c2=O)O[C@H](CO)[C@H](O)[C@@H]1O)c1cc(O)c(O)c(O)c1
1750	57396-78-8	-9.7	O=c1cc(-c2ccccc2)oc2cc(O[C@@H]3O[C@H](CO)[C@@H](O)[C@H](O)[C@H]3O)c(O)c(O)c12
1751	587-63-3	-7.1	COC1=CC(=O)O[C@@H](CCc2ccccc2)C1
1752	6192-62-7	-8.8	C[C@H]1CC[C@]2(NC1)O[C@H]1C[C@H]3[C@@H]4CC[C@H]5C[C@@H](O)CC[C@]5(C)[C@H]4CC[C@]3(C)C1[C@@H]2C
1753	64461-95-6	-10.5	COc1cc(/C=C/C(=O)OC[C@H]2O[C@@H](O[C@@H]3OC=C[C@H]4[C@H](O)[C@@H]5O[C@]5(CO)[C@@H]34)[C@H](O)[C@@H](O)[C@@H]2O)ccc1O
1754	640-79-9	-10.6	C[C@H](CCC(=O)NCC(=O)O)[C@H]1CC[C@H]2[C@@H]3[C@H](O)C[C@@H]4C[C@H](O)CC[C@]4(C)[C@H]3CC[C@]12C
1755	6989-21-5	-7.6	C=C1CCC[C@]2(C)Cc3occ(C)c3C[C@@H]12
1756	74991-91-6	-7.9	COc1ccc2c3ccnc4ccc(=O)n(c2c1)c43
1757	76376-43-7	-8	CC(=O)O[C@@H]1C2[C@@H](OC(=O)Cc3ccccc3)[C@@H](C)C[C@]2(OC(C)=O)C(=O)/C(C)=C/[C@@H]2[C@H](CC[C@]13CO3)C2(C)C
1758	877822-41-8	-7.7	C=C1C(=O)O[C@@H]2/C=C(\C)[C@@H](OC(C)=O)C/C=C(\COC(C)=O)C[C@@H](OC(=O)/C(C)=C/CO)[C@@H]12
1759	88105-29-7	-9	CC(C)=CCC[C@](C)(O[C@@H]1O[C@H](CO[C@@H]2O[C@@H](CO)[C@H](O)[C@H]2O)[C@@H](O)[C@H](O)[C@H]1O)[C@H]1CC[C@]2(C)C1[C@H](O)C[C@@H]1[C@@]3(C)CC[C@H](O[C@@H]4O[C@H](CO)[C@@H](O)[C@H](O)[C@H]4O)C(C)(C)[C@@H]3CC[C@]12C
1760	1011244-68-0	-8.5	Nc1ccc(NC(=O)c2ccc(C(F)(F)F)cc2)nc1
1761	84633-29-4	-7.9	C=C1[C@@H](O)[C@]2(O)OC[C@]34C2[C@@]2(C)[C@H](O)C(=O)C=C(C)[C@@H]2C[C@H]3OC(=O)[C@H](O)[C@@]14O
1762	112516-05-9	-10.2	CC(=O)O[C@H]1[C@H](OCCc2ccc(O)c(O)c2)O[C@H](CO[C@@H]2O[C@H](CO)[C@@H](O)[C@H](O)[C@H]2O)[C@@H](OC(=O)/C=C/c2ccc(O)c(O)c2)[C@@H]1O[C@@H]1O[C@@H](C)[C@H](O)[C@@H](O)[C@H]1O
1763	117479-87-5	-8	COC(=O)C1=CO[C@@H](O[C@@H]2O[C@H](CO)[C@@H](O)[C@H](O)[C@H]2O)C2[C@@]3(C)O[C@H]3[C@@H](O)[C@]12O
1764	178468-00-3	-8.3	O=c1cc(-c2ccc(O)cc2)oc2c([C@@H]3O[C@H](CO)[C@@H](O[C@@H]4O[C@H](CO)[C@@H](O)[C@H](O)[C@H]4O)[C@H](O)[C@H]3O)c(O)cc(O)c12
1765	18296-44-1	-8.1	CC(=O)OCC1=CO[C@@H](OC(=O)CC(C)C)[C@H]2C1=C[C@H](OC(=O)CC(C)C)[C@]21CO1
1766	22338-71-2	-7.4	CC1(C)CC[C@@]2(C(=O)O)C(C1)C1=CC[C@@H]3[C@@]4(C)C[C@H](O)[C@H](O)[C@@](C)(CO)C4CC[C@@]3(C)[C@]1(C)C[C@H]2O
1767	2306-27-6	-8.5	COc1ccc(-c2cc(=O)c3c(OC)c(OC)c(OC)cc3o2)cc1OC
1768	25459-91-0	-9	COc1ccc2cc3[n+](cc2c1OC)CCc1cc(O)c(O)cc1-3
1769	516-54-1	-9.3	CC(=O)[C@H]1CC[C@H]2[C@@H]3CC[C@H]4C[C@H](O)CC[C@]4(C)[C@H]3CC[C@]12C
1770	521-32-4	-9.5	COc1ccc(-c2cc(=O)c3c(O)cc(O)cc3o2)cc1-c1c(O)cc(O)c2c(=O)cc(-c3ccc(O)cc3)oc12
1771	57420-46-9	-7.7	COC(=O)C1=CO[C@@H](O[C@@H]2O[C@H](CO)[C@@H](O)[C@H](O)[C@H]2O)C2[C@@H]1[C@H](O)C[C@]2(C)OC(C)=O
1772	61301-33-5	-8.6	COc1c2c(cc3c1-c1c(cc4c(c1OC)OCO4)C[C@H](C)[C@H](C)C3)OCO2
1773	66656-92-6	-6.7	COC(=O)[C@@]1(C)CC[C@]2(C(=O)O[C@@H]3O[C@H](CO)[C@@H](O)[C@H](O)[C@H]3O)CC[C@]3(C)C(=CC[C@@H]4[C@@]5(C)C[C@H](O)[C@H](O[C@@H]6OC[C@@H](O[C@@H]7O[C@H](CO)[C@@H](O)[C@H](O)[C@H]7O)[C@H](O)[C@H]6O)[C@@](C)(CO)[C@@H]5CC[C@]43C)[C@@H]2C1
1774	6807-83-6	-9.2	OC[C@H]1O[C@@H](Oc2ccc3c(c2)OC[C@H]2c4cc5c(cc4O[C@@H]32)OCO5)[C@H](O)[C@@H](O)[C@@H]1O
1775	77690-92-7	-9.3	COc1cc(/C=C/C(=O)OC[C@H]2O[C@@H](O[C@@H]3[C@@H](O)[C@H](O)[C@@H](CO)O[C@H]3c3c(OC)cc4oc(-c5ccc(O)cc5)cc(=O)c4c3O)[C@H](O)[C@@H](O)[C@@H]2O)ccc1O
1776	786593-06-4	-7.6	C=C1CC[C@@H]2[C@](C)(COC(=O)CCC(=O)O)[C@H](OC(=O)CCC(=O)O)CC[C@@]2(C)[C@@H]1/C=C/C1=CCOC1=O
1777	80418-25-3	-8.4	CC(C)=CCC[C@](C)(O)[C@H]1CC[C@]2(C)C1[C@H](O)C[C@@H]1[C@@]3(C)CC[C@H](O)C(C)(C)[C@@H]3[C@@H](O[C@@H]3O[C@H](CO)[C@@H](O)[C@H](O)[C@H]3O[C@@H]3OC[C@@H](O)[C@H](O)[C@H]3O)C[C@]12C
1778	104112-82-5	-8.1	COc1cc2c(cc1O)C[C@H]1c3cc(O)c(OC)cc3CC[N+]1(C)C2
1779	4431-01-0	-6.9	CCCC=C1OC(=O)C2=C1CCC=C2
1780	521-34-6	-9.6	COc1ccc(-c2cc(=O)c3c(O)cc(O)c(-c4cc(-c5cc(=O)c6c(O)cc(OC)cc6o5)ccc4OC)c3o2)cc1
1781	516-35-8	-10.7	C[C@H](CCC(=O)NCCS(=O)(=O)O)[C@H]1CC[C@H]2C3[C@H](O)C[C@@H]4C[C@H](O)CC[C@]4(C)[C@H]3CC[C@]12C
1782	58822-47-2	-7.8	C=C[C@H]1[C@H](O[C@@H]2O[C@H](CO)[C@@H](O)[C@H](O)[C@H]2O)OC=C(C(=O)OC)[C@H]1CC(=O)O
1783	69251-96-3	-10.8	COc1cc([C@H]2OC[C@H]3[C@@H]2CO[C@@H]3c2ccc(O[C@@H]3O[C@H](CO)[C@@H](O)[C@H](O)[C@H]3O)c(OC)c2)ccc1O
1784	94079-81-9	-10.5	C[C@@H]1O[C@@H](OC[C@H]2O[C@@H](OCCc3ccc(O)c(O)c3)[C@H](O)[C@@H](O[C@@H]3O[C@@H](C)[C@H](O)[C@@H](O)[C@H]3O)[C@@H]2OC(=O)/C=C/c2ccc(O)c(O)c2)[C@H](O)[C@H](O)[C@H]1O
1785	357-57-3	-8.6	COc1cc2c(cc1OC)[C@@]13CCN4CC5=CCO[C@H]6CC(=O)N2[C@H]1C6[C@H]5C[C@H]43
1786	57-24-9	-8.6	O=C1C[C@@H]2OCC=C3CN4CC[C@]56c7ccccc7N1[C@H]5C2[C@H]3C[C@H]46
1787	60-41-3	-8.6	O=C1C[C@@H]2OCC=C3CN4CC[C@]56c7ccccc7N1[C@H]5C2[C@H]3C[C@H]46
1788	123-31-9	-5	Oc1ccc(O)cc1
1789	51-42-3	-6.8	CNC[C@H](O)c1ccc(O)c(O)c1
1790	51-43-4	-6.7	CNC[C@H](O)c1ccc(O)c(O)c1
1791	20830-75-5	-12.5	C[C@H]1O[C@@H](O[C@H]2[C@@H](O)C[C@H](O[C@H]3[C@@H](O)C[C@H](O[C@H]4CC[C@@]5(C)[C@H](CC[C@@H]6[C@@H]5C[C@@H](O)[C@]5(C)[C@@H](C7=CC(=O)OC7)CC[C@]65O)C4)O[C@@H]3C)O[C@@H]2C)C[C@H](O)[C@@H]1O
1792	66-81-9	-8	C[C@@H]1CC([C@H](O)CC2CC(=O)NC(=O)C2)C(=O)[C@@H](C)C1
1793	11018-89-6	-7.8	C[C@@H]1O[C@@H](O[C@H]2C[C@@H](O)[C@]3(CO)C4[C@H](O)C[C@]5(C)[C@@H](C6=CC(=O)OC6)CC[C@]5(O)[C@@H]4CC[C@]3(O)C2)[C@H](O)[C@H](O)[C@H]1O
1794	138-86-3	-5.7	C=C(C)C1CC=C(C)CC1
1795	1397-94-0	-7.1	CCCCCC[C@H]1C(=O)O[C@H](C)[C@H](NC(=O)c2cccc(NC=O)c2O)C(=O)O[C@@H](C)[C@@H]1OC(=O)CC(C)C
1796	470-82-6	-5.7	CC12CCC(CC1)C(C)(C)O2
1797	302-27-2	-6.8	CCN1C[C@@]2(COC)C3[C@@H](OC)[C@H]4C1[C@]3([C@@H](OC)C[C@H]2O)[C@@H]1C[C@]2(O)[C@H](OC(=O)c3ccccc3)C1[C@]4(OC(C)=O)[C@@H](O)[C@@H]2OC
1798	54-11-5	-5.8	CN1CCC[C@H]1c1cccnc1
1799	56-25-7	-7.5	C[C@@]12C(=O)OC(=O)[C@]1(C)[C@H]1CC[C@@H]2O1
1800	507-70-0	-6	CC1(C)[C@@H]2CC[C@@]1(C)[C@@H](O)C2
1801	5989-27-5	-5.7	C=C(C)[C@H]1CC=C(C)CC1
1802	464-45-9	-6.1	CC1(C)[C@H]2CC[C@]1(C)[C@H](O)C2
1803	485-91-6	-8.8	COc1ccc2c(c1OC)CN(C)CCc1cc3c(cc1C(=O)C2)OCO3
1804	53947-92-5	-10.5	CC1(C)C=Cc2cc(-c3coc4cc(O)ccc4c3=O)ccc2O1
1805	10030-52-1	-6.9	Cn1cncc1C[C@H](NC(=O)CCN)C(=O)O
1806	100-83-4	-5.3	O=Cc1cccc(O)c1
1807	102-32-9	-6.5	O=C(O)Cc1ccc(O)c(O)c1
1808	1032-65-1	-8.3	Nc1ccn([C@H]2C[C@H](O)[C@@H](COP(=O)(O)O)O2)c(=O)n1
1809	10357-84-3	-5.1	Oc1cccc(O)n1
1810	105-45-3	-4.2	COC(=O)CC(C)=O
1811	104-98-3	-5.5	O=C(O)C=Cc1cnc[nH]1
1812	1071-23-4	-4.8	NCCOP(=O)(O)O
1813	1071-46-1	-4.7	CCOC(=O)CC(=O)O
1814	110-16-7	-4.6	O=C(O)/C=C\C(=O)O
1815	111-16-0	-5.1	O=C(O)CCCCCC(=O)O
1816	1094-61-7	-8.4	NC(=O)c1ccc[n+]([C@@H]2O[C@H](COP(=O)([O-])O)[C@@H](O)[C@H]2O)c1
1817	111-02-4	-7.6	CC(C)=CCC/C(C)=C/CC/C(C)=C/CC/C=C(\C)CC/C=C(\C)CCC=C(C)C
1818	112-05-0	-5.1	CCCCCCCCC(=O)O
1819	1115-47-5	-5.3	CSCCC(NC(C)=O)C(=O)O
1820	110-94-1	-5	O=C(O)CCCC(=O)O
1821	111-14-8	-4.6	CCCCCCC(=O)O
1822	117-81-7	-6.3	CCCCC(CC)COC(=O)c1ccccc1C(=O)OCC(CC)CCCC
1823	1188-21-2	-5.7	CC(=O)N[C@@H](CC(C)C)C(=O)O
1824	120-72-9	-5.2	c1ccc2[nH]ccc2c1
1825	120-73-0	-5	c1ncc2[nH]cnc2n1
1826	123-32-0	-4.1	Cc1cnc(C)cn1
1827	124-07-2	-4.9	CCCCCCCC(=O)O
1828	127-17-3	-4.2	CC(=O)C(=O)O
1829	141-43-5	-3.2	NCCO
1830	142-08-5	-4.4	O=c1cccc[nH]1
1831	142-62-1	-4.6	CCCCCC(=O)O
1832	1460-57-7	-5.1	O[C@@H]1CCCC[C@H]1O
1833	1445-91-6	-5.1	C[C@H](O)c1ccccc1
1834	147-71-7	-5.2	O=C(O)[C@@H](O)[C@H](O)C(=O)O
1835	1477-68-5	-5.8	COc1cc(CCN)ccc1O
1836	147-81-9	-6	OC[C@H]1OC(O)[C@@H](O)[C@@H]1O
1837	1501-27-5	-4.9	COC(=O)CCCC(=O)O
1838	153-94-6	-7.6	N[C@H](Cc1c[nH]c2ccccc12)C(=O)O
1839	1571-72-8	-6.6	Nc1cc(C(=O)O)ccc1O
1840	1783-96-6	-5.1	N[C@H](CC(=O)O)C(=O)O
1841	1811-31-0	-7.1	CC(=O)N[C@H]1C(O)O[C@H](CO)[C@H](O)[C@@H]1O
1842	1912-33-0	-6.6	COC(=O)Cc1c[nH]c2ccccc12
1843	2041-14-7	-4.4	NCCP(=O)(O)O
1844	2018-61-3	-7	CC(=O)N[C@@H](Cc1ccccc1)C(=O)O
1845	21770-81-0	-3.7	CNC(=N)N
1846	2140-46-7	-9.8	C[C@H](CCCC(C)(C)O)[C@H]1CC[C@H]2[C@@H]3CC=C4C[C@@H](O)CC[C@]4(C)[C@H]3CC[C@]12C
1847	22059-21-8	-4.4	NC1(C(=O)O)CC1
1848	23945-44-0	-6.4	O=C(O)c1cnc(O)nc1O
1849	23147-58-2	-4.7	OC1COC(O)CO1
1850	2482-00-0	-4.9	N=C(N)NCCCCN
1851	24634-61-5	-4.5	C/C=C/C=C/C(=O)[O-]
1852	24347-58-8	-4	C[C@@H](O)[C@@H](C)O
1853	2584-71-6	-5.3	O=C(O)[C@H]1C[C@@H](O)CN1
1854	27821-45-0	-8.6	O=c1ccn([C@@H]2O[C@H](COP(=O)(O)OP(=O)(O)O)[C@@H](O)[C@H]2O)c(=O)[nH]1
1855	28053-08-9	-9.7	O=c1ccn([C@@H]2O[C@H](COP(=O)(O)OP(=O)(O)O[C@H]3O[C@H](CO)[C@@H](O)[C@H](O)[C@H]3O)[C@@H](O)[C@H]2O)c(=O)[nH]1
1856	288-13-1	-3.3	c1cn[nH]c1
1857	289-95-2	-3.5	c1cncnc1
1858	303-38-8	-6.2	O=C(O)c1cccc(O)c1O
1859	3105-95-1	-5.3	O=C(O)[C@@H]1CCCCN1
1860	305-84-0	-7.1	NCCC(=O)N[C@@H](Cc1cnc[nH]1)C(=O)O
1861	312693-72-4	-8.7	Nc1nc(=O)c2ncn([C@H]3C[C@H](O)[C@@H](CO)O3)c2[nH]1
1862	32462-30-9	-6.4	N[C@H](C(=O)O)c1ccc(O)cc1
1863	3251-69-2	-5.2	O=C(O)Cc1cnc[nH]1
1864	327-57-1	-4.9	CCCC[C@H](N)C(=O)O
1865	328-39-2	-4.9	CC(C)CC(N)C(=O)O
1866	338-69-2	-4.2	C[C@@H](N)C(=O)O
1867	33430-62-5	-8.2	Cc1cn([C@H]2C[C@H](O)[C@@H](COP(=O)([O-])[O-])O2)c(=O)[nH]c1=O
1868	3458-28-4	-5.6	O=C[C@@H](O)[C@@H](O)[C@H](O)[C@H](O)CO
1869	372-75-8	-5.9	NC(=O)NCCC[C@H](N)C(=O)O
1870	39924-52-2	-6.3	CCC=CCC1C(=O)CCC1CC(=O)OC
1871	4042-36-8	-5.3	O=C1CC[C@H](C(=O)O)N1
1872	4289-98-9	-5	CSCC[C@H](NC=O)C(=O)O
1873	42155-08-8	-8.1	O=c1ccn([C@H]2C[C@H](O)[C@@H](COP(=O)([O-])[O-])O2)c(=O)[nH]1
1874	431-03-8	-3.6	CC(=O)C(C)=O
1875	452-86-8	-5.6	Cc1ccc(O)c(O)c1
1876	486-74-8	-6.6	O=C(O)c1ccnc2ccccc12
1877	495-69-2	-6.6	O=C(O)CNC(=O)c1ccccc1
1878	492-62-6	-6.5	OC[C@H]1O[C@H](O)[C@H](O)[C@@H](O)[C@@H]1O
1879	505-48-6	-5.5	O=C(O)CCCCCCC(=O)O
1880	506-12-7	-5.5	CCCCCCCCCCCCCCCCC(=O)O
1881	5006-66-6	-6	O=C(O)c1ccc(O)nc1
1882	505-95-3	-5.4	O=C(O)CCCCCCCCCCCO
1883	50-69-1	-5	O=C[C@H](O)[C@H](O)[C@H](O)CO
1884	506-30-9	-5.6	CCCCCCCCCCCCCCCCCCCC(=O)O
1885	516-05-2	-4.7	CC(C(=O)O)C(=O)O
1886	524-36-7	-6.4	Cc1ncc(CO)c(CN)c1O
1887	526-55-6	-6.4	OCCc1c[nH]c2ccccc12
1888	535-75-1	-5.2	O=C(O)C1CCCCN1
1889	533-67-5	-4.6	O=CC[C@H](O)[C@H](O)CO
1890	542-32-5	-5.3	NC(CCCC(=O)O)C(=O)O
1891	54010-71-8	-7.5	O=P([O-])(O)OC[C@H]1OC(O)[C@H](O)[C@@H](O)[C@@H]1O
1892	542-28-9	-4.3	O=C1CCCCO1
1893	54-16-0	-7.3	O=C(O)Cc1c[nH]c2ccc(O)cc12
1894	541-59-3	-4.4	O=C1C=CC(=O)N1
1895	543-24-8	-4.7	CC(=O)NCC(=O)O
1896	548-93-6	-6.3	Nc1c(O)cccc1C(=O)O
1897	5550-12-9	-8.6	Nc1nc2c(ncn2[C@@H]2O[C@H](COP(=O)([O-])[O-])[C@@H](O)[C@H]2O)c(=O)[nH]1
1898	557-24-4	-4.7	NC(=O)/C=C\C(=O)O
1899	556-82-1	-3.9	CC(C)=CCO
1900	5505-63-5	-6.7	N[C@@H]1C(O)O[C@H](CO)[C@@H](O)[C@@H]1O
1901	56-81-5	-4	OCC(O)CO
1902	563-96-2	-3.6	O=CC(=O)O
1903	57-48-7	-5.8	O=C(CO)[C@@H](O)[C@H](O)[C@H](O)CO
1904	57-50-1	-8.5	OC[C@H]1O[C@@](CO)(O[C@H]2O[C@H](CO)[C@@H](O)[C@H](O)[C@H]2O)[C@@H](O)[C@@H]1O
1905	57-00-1	-5.3	CN(CC(=O)O)C(=N)N
1906	582-60-5	-6	Cc1cc2nc[nH]c2cc1C
1907	58-86-6	-5.9	OC1OC[C@@H](O)[C@H](O)[C@H]1O
1908	58-97-9	-8.6	O=c1ccn([C@@H]2O[C@H](COP(=O)(O)O)[C@@H](O)[C@H]2O)c(=O)[nH]1
1909	5934-29-2	-6	N[C@@H](Cc1cnc[nH]1)C(=O)O
1910	5988-19-2	-6.2	O=C1C[C@@H](C(=O)O)NC(=O)N1
1911	599-04-2	-5.2	CC1(C)COC(=O)[C@@H]1O
1912	593-81-7	-2.3	CN(C)C
1913	594-61-6	-4.4	CC(C)(O)C(=O)O
1914	6042-32-6	-10.5	C[C@H](CCC(=O)NCCS(=O)(=O)[O-])[C@H]1CC[C@H]2[C@@H]3CC[C@@H]4C[C@H](O)CC[C@]4(C)[C@H]3CC[C@]12C
1915	620-24-6	-5.5	OCc1cccc(O)c1
1916	62-57-7	-4.4	CC(C)(N)C(=O)O
1917	626-51-7	-5.4	CC(CC(=O)O)CC(=O)O
1918	6249-56-5	-4.6	C[N+](C)(C)CCCC(=O)O
1919	621-37-4	-6.1	O=C(O)Cc1cccc(O)c1
1920	6322-07-2	-6.1	O=C1O[C@@H]([C@H](O)CO)[C@@H](O)[C@H]1O
1921	63-68-3	-4.7	CSCC[C@H](N)C(=O)O
1922	634-97-9	-4.9	O=C(O)c1ccc[nH]1
1923	653-63-4	-8.7	Nc1ncnc2c1ncn2[C@H]1C[C@H](O)[C@@H](COP(=O)(O)O)O1
1924	65-22-5	-6.1	Cc1ncc(CO)c(C=O)c1O
1925	6600-40-4	-4.7	CCC[C@H](N)C(=O)O
1926	66638-22-0	-4.9	CC(=O)OC[C@H](N)C(=O)O
1927	672-15-1	-4.8	N[C@@H](CCO)C(=O)O
1928	660-88-8	-4.5	NCCCCC(=O)O
1929	71-30-7	-4.9	Nc1ccnc(=O)[nH]1
1930	72556-74-2	-5	C[N+](C)(C)CCOP(=O)([O-])[O-]
1931	759-65-9	-5.3	CCOC(=O)C(=O)C(C)C(=O)OCC
1932	75-12-7	-2.6	NC=O
1933	7772-94-3	-7.2	CC(=O)N[C@@H]1C(O)O[C@H](CO)[C@@H](O)[C@@H]1O
1934	79-09-4	-3.7	CCC(=O)O
1935	79-33-4	-4	C[C@H](O)C(=O)O
1936	87-32-1	-7.9	CC(=O)NC(Cc1c[nH]c2ccccc12)C(=O)O
1937	86-48-6	-7.3	O=C(O)c1ccc2ccccc2c1O
1938	87-81-0	-6.5	OCC1(O)OC[C@@H](O)[C@H](O)[C@@H]1O
1939	879-37-8	-6.9	NC(=O)Cc1c[nH]c2ccccc12
1940	88-21-1	-6.1	Nc1ccccc1S(=O)(=O)O
1941	90-64-2	-5.9	O=C(O)C(O)c1ccccc1
1942	93-10-7	-6.8	O=C(O)c1ccc2ccccc2n1
1943	951-77-9	-7.7	Nc1ccn([C@H]2C[C@H](O)[C@@H](CO)O2)c(=O)n1
1944	96-17-3	-3.6	CCC(C)C=O
1945	97-65-4	-4.9	C=C(CC(=O)O)C(=O)O
1946	97-67-6	-4.7	O=C(O)C[C@H](O)C(=O)O
1947	97-69-8	-5.1	CC(=O)N[C@@H](C)C(=O)O
1948	98-98-6	-5.4	O=C(O)c1ccccn1
1949	99-06-9	-6	O=C(O)c1cccc(O)c1
1950	111-42-2	-4.1	OCCNCCO
1951	56-82-6	-3.9	O=CC(O)CO
1952	487-21-8	-6.6	O=c1[nH]c(=O)c2nccnc2[nH]1
1953	120-80-9	-5.1	Oc1ccccc1O
1954	7643-75-6	-5.3	OC[C@H](O)C(O)[C@@H](O)CO
1955	4408-78-0	-4.7	O=C(O)CP(=O)(O)O
1956	2491-15-8	-4.3	O=CNCC(=O)O
1957	3184-35-8	-5.5	O=C(O)CCCC(=O)C(=O)O
1958	495-78-3	-5.9	O=C(O)CCc1ccccc1O
1959	103-82-2	-5.8	O=C(O)Cc1ccccc1
1960	328-42-7	-5	O=C(O)CC(=O)C(=O)O
1961	79-10-7	-3.6	C=CC(=O)O
1962	4023-65-8	-6	O=C(O)/C=C(\CC(=O)O)C(=O)O
1963	156-39-8	-6.6	O=C(O)C(=O)Cc1ccc(O)cc1
1964	504-07-4	-4.8	O=C1CCNC(=O)N1
1965	120-92-3	-3.8	O=C1CCCC1
1966	1114-34-7	-5	O=C[C@@H](O)[C@@H](O)[C@H](O)CO
1967	131-99-7	-9	O=c1nc[nH]c2c1ncn2[C@@H]1O[C@H](COP(=O)(O)O)[C@@H](O)[C@H]1O
1968	61-47-2	-7.1	NCCc1c[nH]c2ccc(O)cc12
1969	343336-76-5	-8.7	OC[C@H]1O[C@H](OC[C@H]2OC(O)(CO)[C@@H](O)[C@@H]2O)[C@H](O)[C@@H](O)[C@@H]1O
1970	71519-72-7	-6.8	CN(CC(=O)[O-])C(=N)NP(=O)([O-])O
1971	273724-21-3	-8.1	Cc1ncc(C[n+]2csc(CCOP(=O)(O)O)c2C)c(N)n1
1972	154804-51-0	-5.2	O=P([O-])([O-])OC(CO)CO
1973	56401-20-8	-7.3	O=P([O-])([O-])O[C@H]1O[C@H](CO)[C@@H](O)[C@H](O)[C@H]1O
1974	23295-92-3	-5.8	O=C(O)C(CO)OP(=O)(O)O
1975	31635-99-1	-5.2	O=C([O-])C(O)(O)C(=O)[O-]
1976	19333-65-4	-6.6	CN(CC(=O)[O-])C(=N)NP(=O)([O-])O
1977	36051-31-7	-9.6	Nc1nc(=O)c2ncn([C@@H]3O[C@H](COP(=O)(O)OP(=O)(O)OP(=O)(O)O)[C@@H](O)[C@H]3O)c2[nH]1
1978	56-18-8	-4.5	NCCCNCCCN
1979	109-76-2	-3.4	NCCCN
1980	124-20-9	-5	NCCCCNCCCN
1981	110-60-1	-3.8	NCCCCN
1982	100-46-9	-4.8	NCc1ccccc1
1983	7568-93-6	-5.5	NCC(O)c1ccccc1
1984	95-55-6	-5.1	Nc1ccccc1O
1985	62-53-3	-4.2	Nc1ccccc1
1986	62-56-6	-3	NC(N)=S
1987	463-00-3	-5.6	N=C(N)NCCCC(=O)O
1988	T4922	-9.1	O=c1ccn([C@@H]2O[C@H](COP(=O)(O)OP(=O)(O)OP(=O)(O)O)[C@@H](O)[C@H]2O)c(=O)[nH]1
1989	626-72-2	-6.3	N[C@@H](CCSSCC[C@H](N)C(=O)O)C(=O)O
1990	454-29-5	-4.3	NC(CCS)C(=O)O
1991	462-88-4	-5.1	NC(=O)NCCC(=O)O
1992	3646-68-2	-6.2	N[C@@H](C(=O)O)[C@@H](O)[C@H](O)[C@H](O)CO
1993	583-93-7	-5.8	NC(CCCC(N)C(=O)O)C(=O)O
1994	621-44-3	-7.3	N[C@@H](Cc1ccc(O)c([N+](=O)[O-])c1)C(=O)O
1995	2922-83-0	-6.7	Nc1ccccc1C(=O)C[C@H](N)C(=O)O
1996	109-86-4	-3.1	COCCO
1997	1824-94-8	-6.4	CO[C@@H]1O[C@H](CO)[C@H](O)[C@H](O)[C@H]1O
1998	611-59-6	-6.8	Cn1c(=O)[nH]c2ncn(C)c2c1=O
1999	332-80-9	-5.8	Cn1cnc(C[C@H](N)C(=O)O)c1
[truncated: 13,813 more rows]
