# Supplementary material for: Virtual Screening of Kelch-like ECH-Associated Protein 1-Nuclear Factor Erythroid 2-Related Factor 2 (Keap1-Nrf2) Inhibitors and In Vitro Validation
Source: Molecules. 2025 Apr 17;30(8):1815. doi: 10.3390/molecules30081815 (PMC12029559; doi:10.3390/molecules30081815)
Supplement: Supplementary file 1 [file molecules-30-01815-s001.zip › Table S2. The ADMET profile of RA839 and nine candidate compounds.xlsx]

## Sheet: Sheet1
			Table S2. The ADMET profile of RA839 and nine candidate compounds
			Type	Properties		Phytochemicals
					RA839	Chebulinic acid	Angoroside C	Sennoside B	Tubuloside B	Epmedin C	Rabdosiin	6‴-Feruloylspinosin	Forsythiaside A	Cinnamtannin B-1
			Absorption	Molecular weight (g/mol)	452	956	784	862	666	822	718	784	624	864
				Water solubility (log mol/L)	-4.76	-2.892	-2.871	-2.892	-2.904	-2.857	-2.892	-2.907	-2.9	-2.892
				Caco-2 permeability (log Papp in 10 cm/s)	0.539	-2.242	0.239	1.874	-0.058	-0.891	-1.861	-0.807	-1.683	-1.879
				Intestinal absorption (human) (% Absorbed)	95.388	34.334	11.152	0	42.931	6.855	0	49.45	17.803	62.158
				Skin Permeability (log Kp)	-2.733	-2.735	-2.735	-2.735	-2.735	-2.735	-2.735	-2.735	-2.735	-2.735
				P-glycoprotein substrate	YES	YES	YES	YES	YES	YES	YES	YES	YES	YES
				P-glycoprotein I inhibitor	NO	NO	YES	NO	NO	NO	NO	YES	NO	NO
				P-glycoprotein II inhibit	NO	NO	NO	NO	NO	NO	NO	YES	NO	YES
			Distribution	VDss (human) (log L/kg)	-1.311	0.084	1.229	-0.369	2.311	-0.077	-0.09	0.295	2.309	-0.112
				Fraction unbound (human)	0	0.358	0.221	0.312	0.265	0.219	0.237	0.093	0.306	0.375
				BBB permeability (log BB)	-0.097	-4.459	-2.154	-2.499	-2.184	-2.361	-2.529	-2.228	-2.207	-2.637
				CNS permeability (log PS)	-2.007	-5.867	-5.141	5.848	-4.646	-5.662	-4.448	-5.224	-4.576	-4.791
			Metabolism	CYP2D6 substrate	NO	NO	NO	NO	NO	NO	NO	NO	NO	NO
				CYP3A4 substrate	YES	NO	NO	NO	NO	NO	NO	NO	NO	NO
				CYP1A2 inhibitor	NO	NO	NO	NO	NO	NO	NO	NO	NO	NO
				CYP2C19 inhibitor	NO	NO	NO	NO	NO	NO	NO	NO	NO	NO
				CYP2C9 inhibitor	YES	NO	NO	NO	NO	NO	NO	NO	NO	NO
				CYP2D6 inhibitor	NO	NO	NO	NO	NO	NO	NO	NO	NO	NO
				CYP3A4 inhibitor	NO	NO	NO	NO	NO	NO	NO	NO	NO	NO
			Excretion	Total Clearance (log ml/min/kg)	0.479	-2.106	0.574	-0.889	0.398	-0.229	-0.873	-0.688	0.476	-3.506
				Renal OCT2 substrate	NO	NO	NO	NO	NO	NO	NO	NO	NO	NO
			Toxicity	AMES toxicity	NO	NO	NO	NO	NO	NO	NO	NO	NO	YES
				Max. tolerated dose (human) (log mg/kg/day)	0.464	0.438	0.574	0.449	0.421	0.386	0.439	0.461	0.453	0.438
				hERG I inhibitor	NO	NO	NO	NO	NO	NO	NO	NO	NO	NO
				hERG II inhibitor	NO	NO	NO	NO	NO	YES	NO	YES	YES	NO
				Oral Rat Acute Toxicity (LD50) (mol/kg)	2.665	2.482	0.264	2.482	2.533	2.742	2.482	2.484	2.537	2.482
				Oral Rat Chronic Toxicity (LOAEL) (log mg/kg_bw/day)	2.029	9.869		8.211	4.074	5.733	5.582	5.325	4.084	8.163
				Hepatotoxicity	YES	NO	NO	NO	NO	NO	NO	NO	NO	NO
				Skin Sensitisation	NO	NO	NO	NO	NO	NO	NO	NO	NO	NO
				T. Pyriformis toxicity (log ug/L)	0.29	0.285	0.285	0.285	0.285	0.285	0.285	0.285	0.285	0.285
				Minnow toxicity (log mM)	-1.324	16.045	8.252	14.648	2.435	3.766	5.581	6.846	4.954	11.602
